# Supplementary material for: Tetra­ethyl­ammonium hexa­cyanidoferrate(III) bis­(diaqua­{6,6′-dimeth­oxy-2,2′-[o-phenyl­enebis(nitrilo­methyl­idyne)]diphenolato}manganese(III))–methanol–ethanol (1/2/2)
Source: Acta Crystallogr Sect E Struct Rep Online. 2009 Oct 17;65(Pt 11):m1387–8. doi: 10.1107/S1600536809037490 (PMC2971224; doi:10.1107/S1600536809037490)
Supplement: Supplementary file 1 [file e-65-m1387-sup1.cif]

##############################################################################
###                                                                        ###
###        Electronic paper (Acta Crystallographica Section E)             ###
###                                                                        ###
##############################################################################
#                                                                            #
# This CIF contains the data in a paper accepted for publication in Acta     #
# Crystallographica Section E. It conforms to the requirements of Notes      #
# for Authors for Section E, and has been peer reviewed under the auspices   #
# of the IUCr Commission on Journals.                                        #
#                                                                            #
# Full details of the Crystallographic Information File format               #
# are given in the paper "The Crystallographic Information File (CIF):       #
# a New Standard Archive File for Crystallography" by S. R. Hall, F. H.      #
# Allen and I. D. Brown [Acta Cryst. (1991), A47, 655-685].                  #
#                                                                            #
# The current version of the core CIF dictionary is obtainable from          #
# ftp://ftp.iucr.org/pub/cif_core.dic. The current version number is 2.4.    #
#                                                                            #
# Software is freely available for graphical display of the structure(s) in  #
# this CIF.  For information consult the CIF home page http://www.iucr.org/  #
# cif/home.html                                                              #
#                                                                            #
# This file may be used for bona fide research purposes within the           #
# scientific community so long as proper attribution is given to the journal # 
# article from which it was obtained.                                        #
#                                                                            #
##############################################################################
                                             
data_I
_audit_creation_method     SHELXL-97
_chemical_name_systematic
;
Tetraethylammonium hexacyanidoferrate(III) bis(diaqua{6,6'-dimethoxy-2,2'-
[<i>o</i>-phenylenebis(nitrilomethylidyne)]diphenolato}manganese(III))--
methanol--ethanol (1/2/2)
;
_chemical_name_common     ?
_chemical_formula_moiety
         'C8 H20 N +, 2(C22 H22 Mn N2 O6 +), C6 Fe N6 3-, 2(C2 H6 O), 2(C H4 O)'
_chemical_formula_sum     'C64 H84 Fe Mn2 N11 O16'
_chemical_formula_iupac
         '(C8 H20 N) [Mn (C22 H18 N2 O4) (H2 O)2] [Fe (C N)6], 2CH4 O, 2C2 H6 O'
_chemical_formula_weight     1429.15
_chemical_melting_point     ?
_symmetry_cell_setting     monoclinic
_symmetry_space_group_name_H-M     'C 2/c'
_symmetry_space_group_name_Hall     '-C 2yc'
loop_
    _symmetry_equiv_pos_as_xyz
    'x, y, z'
    '-x, y, -z+1/2'
    'x+1/2, y+1/2, z'
    '-x+1/2, y+1/2, -z+1/2'
    '-x, -y, -z'
    'x, -y, z-1/2'
    '-x+1/2, -y+1/2, -z'
    'x+1/2, -y+1/2, z-1/2'
_cell_length_a     24.83(2)
_cell_length_b     12.467(11)
_cell_length_c     22.915(19)
_cell_angle_alpha     90.00
_cell_angle_beta     98.077(12)
_cell_angle_gamma     90.00
_cell_volume     7024(10)
_cell_formula_units_Z     4
_cell_measurement_reflns_used     6244
_cell_measurement_theta_min     2.266
_cell_measurement_theta_max     27.495
_cell_measurement_temperature     296(2)
_exptl_crystal_description     Prism
_exptl_crystal_colour     black
_exptl_crystal_size_max     0.22
_exptl_crystal_size_mid     0.22
_exptl_crystal_size_min     0.15
_exptl_crystal_density_diffrn     1.351
_exptl_crystal_density_meas     ?
_exptl_crystal_density_method     'not measured'
_exptl_crystal_F_000     2996
_exptl_absorpt_coefficient_mu     0.630
_exptl_absorpt_correction_type     multi-scan
_exptl_absorpt_process_details     '(CrystalClear; Rigaku, 2002)'
_exptl_absorpt_correction_T_min     0.871
_exptl_absorpt_correction_T_max     0.910
_exptl_special_details
;
;
_diffrn_ambient_temperature     296(2)
_diffrn_radiation_type     MoK\a
_diffrn_radiation_wavelength     0.71073
_diffrn_radiation_source     'fine-focus sealed tube'
_diffrn_radiation_monochromator     graphite
_diffrn_measurement_device_type     'Rigaku Mercury CCD'
_diffrn_measurement_method     \w
_diffrn_detector_area_resol_mean     0
_diffrn_reflns_number     29161
_diffrn_reflns_av_R_equivalents     0.0772
_diffrn_reflns_av_sigmaI/netI     0.0826
_diffrn_reflns_theta_min     2.27
_diffrn_reflns_theta_max     27.61
_diffrn_reflns_theta_full     27.61
_diffrn_measured_fraction_theta_max     0.991
_diffrn_measured_fraction_theta_full     0.991
_diffrn_reflns_limit_h_min     -32
_diffrn_reflns_limit_h_max     32
_diffrn_reflns_limit_k_min     -15
_diffrn_reflns_limit_k_max     16
_diffrn_reflns_limit_l_min     -29
_diffrn_reflns_limit_l_max     29
_diffrn_standards_number     0
_diffrn_standards_interval_count     0
_diffrn_standards_interval_time     0
_diffrn_standards_decay_%     0
_refine_special_details
;
Refinement of <i>F</i>^2^ against ALL reflections. The weighted <i>R</i>-factor
<i>wR</i> and goodness of fit <i>S</i> are based on <i>F</i>^2^, conventional
<i>R</i>-factors <i>R</i> are based on <i>F</i>, with <i>F</i> set to zero for
negative <i>F</i>^2^. The threshold expression of <i>F</i>^2^ >
\s(<i>F</i>^2^) is used only for calculating <i>R</i>-factors(gt) <i>etc</i>.
and is not relevant to the choice of reflections for refinement.
<i>R</i>-factors based on <i>F</i>^2^ are statistically about twice as large
as those based on <i>F</i>, and <i>R</i>- factors based on ALL data will be
even larger.
;
_reflns_number_total     8077
_reflns_number_gt     4987
_reflns_threshold_expression     I>2\s(I)
_refine_ls_structure_factor_coef     Fsqd
_refine_ls_matrix_type     full
_refine_ls_R_factor_all     0.1082
_refine_ls_R_factor_gt     0.0483
_refine_ls_wR_factor_gt     0.1043
_refine_ls_wR_factor_ref     0.1285
_refine_ls_goodness_of_fit_ref     1.049
_refine_ls_restrained_S_all     1.058
_refine_ls_number_reflns     8077
_refine_ls_number_parameters     483
_refine_ls_number_restraints     7
_refine_ls_hydrogen_treatment     constr
_refine_ls_weighting_scheme     calc
_refine_ls_weighting_details
                'calc w=1/[\s^2^(Fo^2^)+(0.05P)^2^+6P] where P=(Fo^2^+2Fc^2^)/3'
_atom_sites_solution_hydrogens     geom
_atom_sites_solution_primary     direct
_atom_sites_solution_secondary     difmap
_refine_ls_shift/su_max     0.001
_refine_ls_shift/su_mean     0.000
_refine_diff_density_max     0.682
_refine_diff_density_min     -0.608
_refine_ls_extinction_method     none
_refine_ls_extinction_coef     ?
loop_
    _atom_type_symbol
    _atom_type_description
    _atom_type_scat_dispersion_real
    _atom_type_scat_dispersion_imag
    _atom_type_scat_source
    'C' 'C' 0.0033 0.0016
                         'International Tables Vol C Tables 4.2.6.8 and 6.1.1.4'
    'H' 'H' 0.0000 0.0000
                         'International Tables Vol C Tables 4.2.6.8 and 6.1.1.4'
    'N' 'N' 0.0061 0.0033
                         'International Tables Vol C Tables 4.2.6.8 and 6.1.1.4'
    'O' 'O' 0.0106 0.0060
                         'International Tables Vol C Tables 4.2.6.8 and 6.1.1.4'
    'Mn' 'Mn' 0.3368 0.7283
                         'International Tables Vol C Tables 4.2.6.8 and 6.1.1.4'
    'Fe' 'Fe' 0.3463 0.8444
                         'International Tables Vol C Tables 4.2.6.8 and 6.1.1.4'
_computing_data_collection     'CrystalClear (Rigaku, 2002)'
_computing_cell_refinement     'CrystalClear (Rigaku, 2002)'
_computing_data_reduction     'CrystalClear (Rigaku, 2002)'
_computing_structure_solution     'SHELXS97 (Sheldrick, 2008)'
_computing_structure_refinement     'SHELXL97 (Sheldrick, 2008)'
_computing_molecular_graphics
              'DIAMOND (Brandenburg & Putz, 2006) and SHELXTL (Sheldrick, 2008)'
_computing_publication_material     'SHELXL97 (Sheldrick, 2008)'
loop_
    _atom_site_type_symbol
    _atom_site_label
    _atom_site_fract_x
    _atom_site_fract_y
    _atom_site_fract_z
    _atom_site_U_iso_or_equiv
    _atom_site_adp_type
    _atom_site_calc_flag
    _atom_site_refinement_flags
    _atom_site_occupancy
    _atom_site_disorder_assembly
    _atom_site_disorder_group
    Mn Mn1 0.225696(15) 0.19335(4) 0.900599(18) 0.02057(13) Uani d . 1 . .
    N N4 0.19214(9) 0.2894(2) 0.83582(10) 0.0222(6) Uani d . 1 . .
    N N5 0.28072(8) 0.17122(19) 0.84607(10) 0.0200(5) Uani d . 1 . .
    O O1 0.17142(7) 0.22371(17) 0.94799(8) 0.0257(5) Uani d . 1 . .
    O O1W 0.27767(7) 0.33754(17) 0.93263(9) 0.0270(5) Uani d . 1 . .
    H H1C 0.3072 0.3103 0.9495 0.041 Uiso d R 1 . .
    H H1D 0.2583 0.3811 0.9492 0.041 Uiso d R 1 . .
    O O2 0.26287(7) 0.10405(17) 0.95897(8) 0.0242(5) Uani d . 1 . .
    O O2W 0.17979(9) 0.05630(19) 0.85739(10) 0.0389(6) Uani d . 1 . .
    H H2C 0.1806 0.0453 0.8209 0.058 Uiso d R 1 . .
    H H2D 0.1710 0.0078 0.8803 0.058 Uiso d R 1 . .
    O O3 0.10898(8) 0.23257(19) 1.02928(9) 0.0335(6) Uani d . 1 . .
    O O4 0.29094(8) -0.02186(18) 1.04843(9) 0.0334(6) Uani d . 1 . .
    C C1 0.12920(10) 0.2894(2) 0.93726(13) 0.0237(7) Uani d . 1 . .
    C C2 0.09377(11) 0.2957(3) 0.98106(13) 0.0281(7) Uani d . 1 . .
    C C3 0.04880(12) 0.3622(3) 0.97292(15) 0.0364(8) Uani d . 1 . .
    H H3A 0.0254 0.3644 1.0012 0.044 Uiso calc R 1 . .
    C C4 0.03832(12) 0.4260(3) 0.92262(15) 0.0397(9) Uani d . 1 . .
    H H4A 0.0083 0.4714 0.9180 0.048 Uiso calc R 1 . .
    C C5 0.07180(12) 0.4224(3) 0.87996(15) 0.0352(8) Uani d . 1 . .
    H H5A 0.0647 0.4660 0.8468 0.042 Uiso calc R 1 . .
    C C6 0.11749(11) 0.3522(3) 0.88629(13) 0.0258(7) Uani d . 1 . .
    C C7 0.14969(11) 0.3500(3) 0.83889(13) 0.0262(7) Uani d . 1 . .
    H H7A 0.1394 0.3962 0.8074 0.031 Uiso calc R 1 . .
    C C8 0.22164(11) 0.2927(2) 0.78637(12) 0.0222(6) Uani d . 1 . .
    C C9 0.20642(12) 0.3505(3) 0.73467(13) 0.0302(7) Uani d . 1 . .
    H H9A 0.1743 0.3899 0.7297 0.036 Uiso calc R 1 . .
    C C10 0.23945(13) 0.3492(3) 0.69047(14) 0.0337(8) Uani d . 1 . .
    H H10A 0.2288 0.3864 0.6556 0.040 Uiso calc R 1 . .
    C C11 0.28830(12) 0.2927(3) 0.69809(13) 0.0293(7) Uani d . 1 . .
    H H11A 0.3109 0.2948 0.6690 0.035 Uiso calc R 1 . .
    C C12 0.30333(11) 0.2338(3) 0.74860(13) 0.0254(7) Uani d . 1 . .
    H H12A 0.3357 0.1953 0.7532 0.030 Uiso calc R 1 . .
    C C13 0.26995(10) 0.2317(2) 0.79300(12) 0.0210(6) Uani d . 1 . .
    C C14 0.32186(10) 0.1053(2) 0.85617(12) 0.0231(7) Uani d . 1 . .
    H H14A 0.3447 0.1006 0.8274 0.028 Uiso calc R 1 . .
    C C15 0.33504(11) 0.0397(2) 0.90729(13) 0.0235(7) Uani d . 1 . .
    C C16 0.37990(11) -0.0311(3) 0.90782(14) 0.0312(8) Uani d . 1 . .
    H H16A 0.3998 -0.0313 0.8763 0.037 Uiso calc R 1 . .
    C C17 0.39398(12) -0.0988(3) 0.95406(15) 0.0370(9) Uani d . 1 . .
    H H17A 0.4230 -0.1459 0.9536 0.044 Uiso calc R 1 . .
    C C18 0.36498(12) -0.0981(3) 1.00261(15) 0.0342(8) Uani d . 1 . .
    H H18A 0.3752 -0.1438 1.0343 0.041 Uiso calc R 1 . .
    C C19 0.32150(11) -0.0299(3) 1.00317(13) 0.0256(7) Uani d . 1 . .
    C C20 0.30518(10) 0.0404(2) 0.95564(12) 0.0208(6) Uani d . 1 . .
    C C21 0.07320(14) 0.2277(3) 1.07371(16) 0.0481(10) Uani d . 1 . .
    H H21A 0.0886 0.1812 1.1051 0.072 Uiso calc R 1 . .
    H H21B 0.0384 0.2003 1.0565 0.072 Uiso calc R 1 . .
    H H21C 0.0688 0.2983 1.0891 0.072 Uiso calc R 1 . .
    C C22 0.30130(15) -0.0992(3) 1.09498(16) 0.0485(10) Uani d . 1 . .
    H H22A 0.2775 -0.0860 1.1238 0.073 Uiso calc R 1 . .
    H H22B 0.3384 -0.0933 1.1132 0.073 Uiso calc R 1 . .
    H H22C 0.2949 -0.1700 1.0791 0.073 Uiso calc R 1 . .
    Fe Fe1 0.5000 0.20032(5) 0.7500 0.02048(15) Uani d S 1 . .
    N N1 0.41520(11) 0.0258(2) 0.76940(13) 0.0398(7) Uani d . 1 . .
    N N2 0.41795(11) 0.3708(2) 0.78020(13) 0.0413(8) Uani d . 1 . .
    N N3 0.55820(12) 0.2277(3) 0.87850(13) 0.0478(8) Uani d . 1 . .
    C C23 0.44759(11) 0.0900(3) 0.76426(13) 0.0268(7) Uani d . 1 . .
    C C24 0.44855(11) 0.3079(3) 0.76920(14) 0.0270(7) Uani d . 1 . .
    C C25 0.53541(12) 0.2119(3) 0.83165(15) 0.0312(8) Uani d . 1 . .
    O O5 0.64242(12) 0.3872(2) 0.91758(12) 0.0636(8) Uani d D 1 . .
    H H5B 0.6144 0.3442 0.9107 0.076 Uiso d R 1 A .
    C C26A 0.6553(5) 0.3967(12) 0.9782(6) 0.068(3) Uani d P 0.50 A 1
    H H26A 0.6842 0.4482 0.9890 0.082 Uiso calc PR 0.50 A 1
    H H26B 0.6655 0.3282 0.9966 0.082 Uiso calc PR 0.50 A 1
    C C27 0.5956(4) 0.4407(8) 0.9956(3) 0.100(4) Uani d PU 0.50 A 1
    H H27A 0.5987 0.4517 1.0374 0.120 Uiso calc PR 0.50 A 1
    H H27B 0.5678 0.3884 0.9837 0.120 Uiso calc PR 0.50 A 1
    H H27C 0.5862 0.5072 0.9756 0.120 Uiso calc PR 0.50 A 1
    C C26B 0.6324(4) 0.4138(8) 0.9832(3) 0.068(3) Uani d PRD 0.50 A 2
    H H26C 0.5954 0.4365 0.9830 0.102 Uiso calc PR 0.50 A 2
    H H26D 0.6565 0.4700 0.9990 0.102 Uiso calc PR 0.50 A 2
    H H26E 0.6391 0.3508 1.0072 0.102 Uiso calc PR 0.50 A 2
    O O6 0.34304(10) 0.5328(2) 0.76054(11) 0.0492(7) Uani d . 1 . .
    H H6B 0.3679 0.4840 0.7643 0.059 Uiso d R 1 B .
    C C28A 0.3171(8) 0.5434(18) 0.8071(9) 0.066(7) Uani d P 0.50 B 1
    H H28A 0.2866 0.5912 0.7960 0.080 Uiso d PR 0.50 B 1
    H H28B 0.3028 0.4723 0.8128 0.080 Uiso d PR 0.50 B 1
    C C29 0.3422(5) 0.5759(10) 0.8626(4) 0.101(4) Uani d P 0.50 B 1
    H H29A 0.3162 0.5749 0.8899 0.152 Uiso calc PR 0.50 B 1
    H H29B 0.3562 0.6473 0.8601 0.152 Uiso calc PR 0.50 B 1
    H H29C 0.3716 0.5279 0.8761 0.152 Uiso calc PR 0.50 B 1
    C C28B 0.3076(8) 0.5330(15) 0.8069(7) 0.035(4) Uani d P 0.50 B 2
    H H28C 0.2822 0.4746 0.8005 0.053 Uiso calc PR 0.50 B 2
    H H28D 0.2880 0.5996 0.8057 0.053 Uiso calc PR 0.50 B 2
    H H28E 0.3293 0.5251 0.8447 0.053 Uiso calc PR 0.50 B 2
    N N6 -0.0021(11) 0.1619(5) 0.7622(8) 0.047(4) Uani d P 0.50 . .
    C C30 -0.0566(3) 0.1690(8) 0.7791(5) 0.083(3) Uani d P 0.50 . .
    H H30A -0.0815 0.1909 0.7452 0.100 Uiso d PR 0.50 . .
    H H30B -0.0673 0.0985 0.7899 0.100 Uiso d PR 0.50 . .
    C C31 -0.0630(7) 0.2493(14) 0.8296(6) 0.080(4) Uani d P 0.50 . .
    H H31A -0.0999 0.2483 0.8377 0.120 Uiso d PR 0.50 . .
    H H31B -0.0390 0.2287 0.8644 0.120 Uiso d PR 0.50 . .
    H H31C -0.0539 0.3203 0.8181 0.120 Uiso d PR 0.50 . .
    C C32 0.0420(3) 0.1427(8) 0.8130(5) 0.065(3) Uani d P 0.50 . .
    H H32A 0.0762 0.1328 0.7987 0.078 Uiso d PR 0.50 . .
    H H32B 0.0452 0.2058 0.8372 0.078 Uiso d PR 0.50 . .
    C C33 0.0319(11) 0.0444(18) 0.8536(11) 0.086(6) Uani d P 0.50 . .
    H H33A 0.0615 0.0390 0.8853 0.129 Uiso d PR 0.50 . .
    H H33B 0.0299 -0.0201 0.8305 0.129 Uiso d PR 0.50 . .
    H H33C -0.0015 0.0539 0.8695 0.129 Uiso d PR 0.50 . .
    C C34 0.0129(4) 0.2695(7) 0.7327(7) 0.087(5) Uani d P 0.50 . .
    H H34A -0.0177 0.2925 0.7053 0.104 Uiso d PR 0.50 . .
    H H34B 0.0189 0.3224 0.7634 0.104 Uiso d PR 0.50 . .
    C C35 0.0620(6) 0.2682(14) 0.7047(6) 0.076(4) Uani d P 0.50 . .
    H H35A 0.0679 0.3380 0.6891 0.114 Uiso d PR 0.50 . .
    H H35B 0.0562 0.2172 0.6730 0.114 Uiso d PR 0.50 . .
    H H35C 0.0933 0.2475 0.7318 0.114 Uiso d PR 0.50 . .
    C C36 0.0001(3) 0.0690(7) 0.7169(4) 0.063(3) Uani d P 0.50 . .
    H H36A 0.0370 0.0639 0.7090 0.075 Uiso d PR 0.50 . .
    H H36B -0.0080 0.0032 0.7356 0.075 Uiso d PR 0.50 . .
    C C37 -0.0355(8) 0.0791(14) 0.6618(8) 0.072(5) Uani d P 0.50 . .
    H H37A -0.0299 0.0175 0.6382 0.107 Uiso d PR 0.50 . .
    H H37B -0.0271 0.1430 0.6416 0.107 Uiso d PR 0.50 . .
    H H37C -0.0728 0.0814 0.6686 0.107 Uiso d PR 0.50 . .
loop_
    _atom_site_aniso_label
    _atom_site_aniso_U_11
    _atom_site_aniso_U_22
    _atom_site_aniso_U_33
    _atom_site_aniso_U_12
    _atom_site_aniso_U_13
    _atom_site_aniso_U_23
    Mn1 0.0194(2) 0.0256(3) 0.0178(2) 0.00585(18) 0.00654(16) 0.0020(2)
    N4 0.0220(11) 0.0259(16) 0.0192(13) 0.0031(10) 0.0042(9) -0.0006(11)
    N5 0.0212(10) 0.0234(15) 0.0159(12) 0.0017(10) 0.0045(9) -0.0002(11)
    O1 0.0235(9) 0.0327(14) 0.0225(11) 0.0096(9) 0.0088(8) 0.0039(10)
    O1W 0.0277(10) 0.0267(13) 0.0274(12) 0.0059(9) 0.0064(9) -0.0024(10)
    O2 0.0259(9) 0.0271(13) 0.0208(11) 0.0100(9) 0.0080(8) 0.0017(9)
    O2W 0.0513(13) 0.0386(15) 0.0287(13) -0.0140(11) 0.0126(11) -0.0040(11)
    O3 0.0313(11) 0.0445(16) 0.0281(13) 0.0057(10) 0.0161(9) 0.0062(11)
    O4 0.0388(11) 0.0376(15) 0.0264(12) 0.0155(10) 0.0138(10) 0.0135(11)
    C1 0.0197(12) 0.0272(19) 0.0248(16) 0.0023(12) 0.0047(11) -0.0058(14)
    C2 0.0246(13) 0.035(2) 0.0266(17) 0.0023(13) 0.0090(12) -0.0002(15)
    C3 0.0261(15) 0.051(2) 0.035(2) 0.0054(15) 0.0142(14) -0.0018(18)
    C4 0.0307(16) 0.048(2) 0.041(2) 0.0207(16) 0.0088(14) -0.0003(18)
    C5 0.0339(16) 0.039(2) 0.0325(19) 0.0133(15) 0.0064(14) 0.0043(16)
    C6 0.0236(13) 0.0289(19) 0.0252(17) 0.0069(13) 0.0045(12) 0.0012(14)
    C7 0.0258(14) 0.0297(19) 0.0229(16) 0.0050(13) 0.0029(12) 0.0035(14)
    C8 0.0242(13) 0.0249(18) 0.0187(15) -0.0015(12) 0.0073(11) -0.0006(13)
    C9 0.0287(14) 0.035(2) 0.0276(18) 0.0065(14) 0.0072(13) 0.0059(15)
    C10 0.0444(18) 0.036(2) 0.0214(17) 0.0023(16) 0.0092(14) 0.0069(16)
    C11 0.0357(16) 0.031(2) 0.0240(17) -0.0041(14) 0.0141(13) 0.0004(15)
    C12 0.0244(13) 0.0280(19) 0.0250(17) 0.0000(13) 0.0080(12) -0.0006(14)
    C13 0.0232(13) 0.0204(17) 0.0200(15) -0.0018(12) 0.0049(11) -0.0003(13)
    C14 0.0219(13) 0.0284(19) 0.0207(16) 0.0004(12) 0.0086(11) -0.0032(14)
    C15 0.0231(13) 0.0247(18) 0.0229(16) 0.0036(12) 0.0035(11) -0.0002(13)
    C16 0.0281(14) 0.041(2) 0.0266(17) 0.0130(14) 0.0113(13) 0.0017(16)
    C17 0.0327(16) 0.039(2) 0.041(2) 0.0195(15) 0.0107(15) 0.0094(18)
    C18 0.0375(16) 0.033(2) 0.0331(19) 0.0111(15) 0.0084(14) 0.0120(16)
    C19 0.0281(14) 0.0280(19) 0.0218(16) 0.0046(13) 0.0073(12) 0.0026(14)
    C20 0.0201(13) 0.0224(18) 0.0203(15) 0.0015(12) 0.0038(11) -0.0012(13)
    C21 0.048(2) 0.063(3) 0.040(2) 0.0018(18) 0.0297(17) 0.010(2)
    C22 0.062(2) 0.051(3) 0.038(2) 0.020(2) 0.0258(18) 0.0244(19)
    Fe1 0.0182(3) 0.0211(4) 0.0228(3) 0.000 0.0049(2) 0.000
    N1 0.0449(16) 0.040(2) 0.0385(17) -0.0147(14) 0.0206(14) -0.0062(14)
    N2 0.0348(15) 0.0362(19) 0.055(2) 0.0074(13) 0.0125(14) -0.0030(16)
    N3 0.0594(19) 0.048(2) 0.0325(18) 0.0101(16) -0.0060(15) -0.0024(16)
    C23 0.0257(14) 0.031(2) 0.0262(17) 0.0000(14) 0.0114(12) -0.0040(14)
    C24 0.0217(13) 0.0251(19) 0.0347(18) -0.0002(14) 0.0057(12) 0.0000(15)
    C25 0.0299(15) 0.027(2) 0.037(2) 0.0068(14) 0.0062(14) 0.0025(16)
    O5 0.092(2) 0.056(2) 0.0462(18) -0.0256(16) 0.0231(15) -0.0015(15)
    C26A 0.093(9) 0.059(5) 0.058(4) -0.022(6) 0.034(5) -0.011(3)
    C27 0.130(7) 0.105(7) 0.079(6) 0.012(6) 0.066(6) -0.042(5)
    C26B 0.093(9) 0.059(5) 0.058(4) -0.022(6) 0.034(5) -0.011(3)
    O6 0.0588(15) 0.0536(19) 0.0352(15) 0.0273(13) 0.0070(13) 0.0013(13)
    C28A 0.042(8) 0.074(12) 0.080(12) 0.023(8) -0.002(7) 0.036(8)
    C29 0.105(8) 0.145(12) 0.052(7) -0.009(8) 0.006(6) -0.035(7)
    C28B 0.041(6) 0.038(7) 0.031(6) -0.005(5) 0.023(5) -0.020(5)
    N6 0.024(4) 0.029(3) 0.086(15) 0.003(4) 0.002(9) -0.004(4)
    C30 0.029(4) 0.059(7) 0.157(11) 0.014(4) 0.000(5) -0.003(7)
    C31 0.067(7) 0.062(9) 0.111(12) 0.018(6) 0.014(9) -0.021(11)
    C32 0.032(4) 0.048(7) 0.111(10) 0.001(4) -0.007(5) -0.003(6)
    C33 0.070(7) 0.068(11) 0.118(16) 0.002(7) 0.010(8) 0.057(9)
    C34 0.056(8) 0.032(5) 0.163(16) 0.000(4) -0.018(7) 0.015(7)
    C35 0.070(7) 0.063(9) 0.089(11) -0.031(6) -0.007(8) 0.020(9)
    C36 0.051(4) 0.028(5) 0.107(8) -0.005(4) 0.001(5) -0.003(5)
    C37 0.067(9) 0.074(16) 0.073(11) -0.019(11) 0.006(7) -0.027(10)
_geom_special_details
;
All e.s.d.'s (except the e.s.d. in the dihedral angle between two l.s. planes)
are estimated using the full covariance matrix. The cell e.s.d.'s are taken
into account individually in the estimation of e.s.d.'s in distances, angles
and torsion angles; correlations between e.s.d.'s in cell parameters are only
used when they are defined by crystal symmetry. An approximate (isotropic)
treatment of cell e.s.d.'s is used for estimating e.s.d.'s involving l.s.
planes.
;
loop_
    _geom_bond_atom_site_label_1
    _geom_bond_atom_site_label_2
    _geom_bond_site_symmetry_2
    _geom_bond_distance
    _geom_bond_publ_flag
    Mn1 O2 . 1.880(2) y
    Mn1 O1 . 1.884(2) y
    Mn1 N5 . 1.996(2) y
    Mn1 N4 . 1.996(3) y
    Mn1 O2W . 2.210(3) y
    Mn1 O1W . 2.274(2) y
    N4 C7 . 1.307(4) ?
    N4 C8 . 1.434(3) ?
    N5 C14 . 1.306(4) ?
    N5 C13 . 1.424(4) ?
    O1 C1 . 1.326(3) ?
    O1W H1C . 0.8500 ?
    O1W H1D . 0.8500 ?
    O2 C20 . 1.328(3) ?
    O2W H2C . 0.8501 ?
    O2W H2D . 0.8499 ?
    O3 C2 . 1.366(4) ?
    O3 C21 . 1.444(3) ?
    O4 C19 . 1.372(3) ?
    O4 C22 . 1.434(4) ?
    C1 C6 . 1.402(4) ?
    C1 C2 . 1.427(4) ?
    C2 C3 . 1.382(4) ?
    C3 C4 . 1.395(5) ?
    C3 H3A . 0.9300 ?
    C4 C5 . 1.370(4) ?
    C4 H4A . 0.9300 ?
    C5 C6 . 1.425(4) ?
    C5 H5A . 0.9300 ?
    C6 C7 . 1.437(4) ?
    C7 H7A . 0.9300 ?
    C8 C9 . 1.393(4) ?
    C8 C13 . 1.410(4) ?
    C9 C10 . 1.390(4) ?
    C9 H9A . 0.9300 ?
    C10 C11 . 1.392(4) ?
    C10 H10A . 0.9300 ?
    C11 C12 . 1.378(4) ?
    C11 H11A . 0.9300 ?
    C12 C13 . 1.400(4) ?
    C12 H12A . 0.9300 ?
    C14 C15 . 1.428(4) ?
    C14 H14A . 0.9300 ?
    C15 C20 . 1.417(4) ?
    C15 C16 . 1.420(4) ?
    C16 C17 . 1.361(4) ?
    C16 H16A . 0.9300 ?
    C17 C18 . 1.408(4) ?
    C17 H17A . 0.9300 ?
    C18 C19 . 1.376(4) ?
    C18 H18A . 0.9300 ?
    C19 C20 . 1.412(4) ?
    C21 H21A . 0.9600 ?
    C21 H21B . 0.9600 ?
    C21 H21C . 0.9600 ?
    C22 H22A . 0.9600 ?
    C22 H22B . 0.9600 ?
    C22 H22C . 0.9600 ?
    Fe1 C24 2_656 1.945(3) ?
    Fe1 C24 . 1.945(3) y
    Fe1 C23 2_656 1.953(3) ?
    Fe1 C23 . 1.953(3) y
    Fe1 C25 . 1.958(4) y
    Fe1 C25 2_656 1.958(4) ?
    N1 C23 . 1.152(4) ?
    N2 C24 . 1.145(4) ?
    N3 C25 . 1.158(4) ?
    O5 C26A . 1.386(13) ?
    O5 C26B . 1.594(7) ?
    O5 H5B . 0.8747 ?
    C26A C27 . 1.679(13) ?
    C26A H26A . 0.9700 ?
    C26A H26B . 0.9700 ?
    C27 H27A . 0.9600 ?
    C27 H27B . 0.9600 ?
    C27 H27C . 0.9600 ?
    C26B H26C . 0.9600 ?
    C26B H26D . 0.9600 ?
    C26B H26E . 0.9600 ?
    O6 C28A . 1.33(2) ?
    O6 C28B . 1.472(16) ?
    O6 H6B . 0.8619 ?
    C28A C29 . 1.40(2) ?
    C28A H28A . 0.9700 ?
    C28A H28B . 0.9700 ?
    C29 H29A . 0.9600 ?
    C29 H29B . 0.9600 ?
    C29 H29C . 0.9600 ?
    C28B H28C . 0.9600 ?
    C28B H28D . 0.9600 ?
    C28B H28E . 0.9600 ?
    N6 N6 2_556 0.58(3) ?
    N6 C36 2_556 1.252(11) ?
    N6 C34 2_556 1.377(11) ?
    N6 C30 . 1.46(2) ?
    N6 C32 . 1.50(3) ?
    N6 C36 . 1.561(15) ?
    N6 C34 . 1.571(12) ?
    C30 C31 . 1.556(18) ?
    C30 H30A . 0.9600 ?
    C30 H30B . 0.9600 ?
    C31 H31A . 0.9600 ?
    C31 H31B . 0.9600 ?
    C31 H31C . 0.9599 ?
    C32 C33 . 1.581(14) ?
    C32 H32A . 0.9598 ?
    C32 H32B . 0.9600 ?
    C33 H33A . 0.9600 ?
    C33 H33B . 0.9601 ?
    C33 H33C . 0.9598 ?
    C34 C35 . 1.455(16) ?
    C34 H34A . 0.9598 ?
    C34 H34B . 0.9600 ?
    C35 H35A . 0.9601 ?
    C35 H35B . 0.9600 ?
    C35 H35C . 0.9600 ?
    C36 C37 . 1.44(2) ?
    C36 H36A . 0.9602 ?
    C36 H36B . 0.9599 ?
    C37 H37A . 0.9601 ?
    C37 H37B . 0.9600 ?
    C37 H37C . 0.9599 ?
loop_
    _geom_angle_atom_site_label_1
    _geom_angle_atom_site_label_2
    _geom_angle_atom_site_label_3
    _geom_angle_site_symmetry_1
    _geom_angle_site_symmetry_3
    _geom_angle
    _geom_angle_publ_flag
    O2 Mn1 O1 . . 91.62(10) n
    O2 Mn1 N5 . . 93.02(10) n
    O1 Mn1 N5 . . 175.24(9) n
    O2 Mn1 N4 . . 175.15(8) n
    O1 Mn1 N4 . . 92.89(10) n
    N5 Mn1 N4 . . 82.44(10) n
    O2 Mn1 O2W . . 91.82(11) n
    O1 Mn1 O2W . . 92.74(10) n
    N5 Mn1 O2W . . 88.17(10) n
    N4 Mn1 O2W . . 89.75(11) n
    O2 Mn1 O1W . . 92.23(10) n
    O1 Mn1 O1W . . 94.28(9) n
    N5 Mn1 O1W . . 84.49(9) n
    N4 Mn1 O1W . . 85.66(10) n
    O2W Mn1 O1W . . 171.79(8) n
    C7 N4 C8 . . 122.1(3) ?
    C7 N4 Mn1 . . 124.2(2) ?
    C8 N4 Mn1 . . 113.49(18) ?
    C14 N5 C13 . . 122.2(2) ?
    C14 N5 Mn1 . . 124.3(2) ?
    C13 N5 Mn1 . . 113.47(17) ?
    C1 O1 Mn1 . . 128.92(19) ?
    Mn1 O1W H1C . . 104.2 ?
    Mn1 O1W H1D . . 108.6 ?
    H1C O1W H1D . . 123.9 ?
    C20 O2 Mn1 . . 128.80(18) ?
    Mn1 O2W H2C . . 118.9 ?
    Mn1 O2W H2D . . 115.8 ?
    H2C O2W H2D . . 122.5 ?
    C2 O3 C21 . . 117.9(2) ?
    C19 O4 C22 . . 116.9(2) ?
    O1 C1 C6 . . 124.4(2) ?
    O1 C1 C2 . . 116.9(3) ?
    C6 C1 C2 . . 118.7(3) ?
    O3 C2 C3 . . 125.5(3) ?
    O3 C2 C1 . . 114.2(3) ?
    C3 C2 C1 . . 120.3(3) ?
    C2 C3 C4 . . 120.5(3) ?
    C2 C3 H3A . . 119.8 ?
    C4 C3 H3A . . 119.8 ?
    C5 C4 C3 . . 120.6(3) ?
    C5 C4 H4A . . 119.7 ?
    C3 C4 H4A . . 119.7 ?
    C4 C5 C6 . . 120.1(3) ?
    C4 C5 H5A . . 119.9 ?
    C6 C5 H5A . . 119.9 ?
    C1 C6 C5 . . 119.8(3) ?
    C1 C6 C7 . . 123.2(3) ?
    C5 C6 C7 . . 117.0(3) ?
    N4 C7 C6 . . 126.2(3) ?
    N4 C7 H7A . . 116.9 ?
    C6 C7 H7A . . 116.9 ?
    C9 C8 C13 . . 119.7(2) ?
    C9 C8 N4 . . 125.4(3) ?
    C13 C8 N4 . . 114.9(2) ?
    C10 C9 C8 . . 119.8(3) ?
    C10 C9 H9A . . 120.1 ?
    C8 C9 H9A . . 120.1 ?
    C9 C10 C11 . . 120.5(3) ?
    C9 C10 H10A . . 119.8 ?
    C11 C10 H10A . . 119.8 ?
    C12 C11 C10 . . 120.2(3) ?
    C12 C11 H11A . . 119.9 ?
    C10 C11 H11A . . 119.9 ?
    C11 C12 C13 . . 120.2(3) ?
    C11 C12 H12A . . 119.9 ?
    C13 C12 H12A . . 119.9 ?
    C12 C13 C8 . . 119.6(3) ?
    C12 C13 N5 . . 124.8(3) ?
    C8 C13 N5 . . 115.6(2) ?
    N5 C14 C15 . . 126.1(2) ?
    N5 C14 H14A . . 117.0 ?
    C15 C14 H14A . . 117.0 ?
    C20 C15 C16 . . 119.5(3) ?
    C20 C15 C14 . . 123.6(3) ?
    C16 C15 C14 . . 116.9(3) ?
    C17 C16 C15 . . 120.5(3) ?
    C17 C16 H16A . . 119.8 ?
    C15 C16 H16A . . 119.8 ?
    C16 C17 C18 . . 120.5(3) ?
    C16 C17 H17A . . 119.8 ?
    C18 C17 H17A . . 119.8 ?
    C19 C18 C17 . . 120.0(3) ?
    C19 C18 H18A . . 120.0 ?
    C17 C18 H18A . . 120.0 ?
    O4 C19 C18 . . 124.8(3) ?
    O4 C19 C20 . . 114.1(2) ?
    C18 C19 C20 . . 121.1(3) ?
    O2 C20 C19 . . 118.0(2) ?
    O2 C20 C15 . . 123.6(3) ?
    C19 C20 C15 . . 118.3(3) ?
    O3 C21 H21A . . 109.5 ?
    O3 C21 H21B . . 109.5 ?
    H21A C21 H21B . . 109.5 ?
    O3 C21 H21C . . 109.5 ?
    H21A C21 H21C . . 109.5 ?
    H21B C21 H21C . . 109.5 ?
    O4 C22 H22A . . 109.5 ?
    O4 C22 H22B . . 109.5 ?
    H22A C22 H22B . . 109.5 ?
    O4 C22 H22C . . 109.5 ?
    H22A C22 H22C . . 109.5 ?
    H22B C22 H22C . . 109.5 ?
    C24 Fe1 C24 2_656 . 92.78(19) ?
    C24 Fe1 C23 2_656 2_656 88.50(14) ?
    C24 Fe1 C23 . 2_656 176.55(13) ?
    C24 Fe1 C23 2_656 . 176.55(13) ?
    C24 Fe1 C23 . . 88.50(14) ?
    C23 Fe1 C23 2_656 . 90.40(19) ?
    C24 Fe1 C25 2_656 . 86.79(14) ?
    C24 Fe1 C25 . . 87.36(13) ?
    C23 Fe1 C25 2_656 . 89.52(13) ?
    C23 Fe1 C25 . . 96.47(13) ?
    C24 Fe1 C25 2_656 2_656 87.36(13) ?
    C24 Fe1 C25 . 2_656 86.79(14) ?
    C23 Fe1 C25 2_656 2_656 96.47(13) ?
    C23 Fe1 C25 . 2_656 89.52(13) ?
    C25 Fe1 C25 . 2_656 171.5(2) ?
    N1 C23 Fe1 . . 176.0(3) ?
    N2 C24 Fe1 . . 179.4(3) ?
    N3 C25 Fe1 . . 173.8(3) ?
    C26A O5 H5B . . 107.4 ?
    C26B O5 H5B . . 94.1 ?
    O5 C26A C27 . . 100.3(10) ?
    O5 C26A H26A . . 111.7 ?
    C27 C26A H26A . . 111.7 ?
    O5 C26A H26B . . 111.7 ?
    C27 C26A H26B . . 111.7 ?
    H26A C26A H26B . . 109.5 ?
    C26A C27 H27A . . 109.5 ?
    C26A C27 H27B . . 109.5 ?
    H27A C27 H27B . . 109.5 ?
    C26A C27 H27C . . 109.5 ?
    H27A C27 H27C . . 109.5 ?
    H27B C27 H27C . . 109.5 ?
    O5 C26B H26C . . 109.5 ?
    O5 C26B H26D . . 109.5 ?
    H26C C26B H26D . . 109.5 ?
    O5 C26B H26E . . 109.5 ?
    H26C C26B H26E . . 109.5 ?
    H26D C26B H26E . . 109.5 ?
    C28A O6 H6B . . 114.3 ?
    C28B O6 H6B . . 115.0 ?
    O6 C28A C29 . . 123.8(17) ?
    O6 C28A H28A . . 107.4 ?
    C29 C28A H28A . . 107.1 ?
    O6 C28A H28B . . 104.2 ?
    C29 C28A H28B . . 105.6 ?
    H28A C28A H28B . . 107.9 ?
    C28A C29 H29A . . 109.5 ?
    C28A C29 H29B . . 109.5 ?
    H29A C29 H29B . . 109.5 ?
    C28A C29 H29C . . 109.5 ?
    H29A C29 H29C . . 109.5 ?
    H29B C29 H29C . . 109.5 ?
    O6 C28B H28C . . 109.5 ?
    O6 C28B H28D . . 109.5 ?
    H28C C28B H28D . . 109.5 ?
    O6 C28B H28E . . 109.5 ?
    H28C C28B H28E . . 109.5 ?
    H28D C28B H28E . . 109.5 ?
    C30 N6 C32 . . 114.0(11) ?
    C30 N6 C36 . . 109.9(16) ?
    C32 N6 C36 . . 107.9(12) ?
    C30 N6 C34 . . 110.3(12) ?
    C32 N6 C34 . . 106.2(15) ?
    C36 N6 C34 . . 108.4(10) ?
    N6 C30 C31 . . 115.5(11) ?
    N6 C30 H30A . . 108.5 ?
    C31 C30 H30A . . 107.3 ?
    N6 C30 H30B . . 108.1 ?
    C31 C30 H30B . . 109.6 ?
    H30A C30 H30B . . 107.5 ?
    C30 C31 H31A . . 109.6 ?
    C30 C31 H31B . . 109.3 ?
    H31A C31 H31B . . 109.5 ?
    C30 C31 H31C . . 109.6 ?
    H31A C31 H31C . . 109.5 ?
    H31B C31 H31C . . 109.5 ?
    N6 C32 C33 . . 115.0(14) ?
    N6 C32 H32A . . 109.9 ?
    C33 C32 H32A . . 108.8 ?
    N6 C32 H32B . . 108.0 ?
    C33 C32 H32B . . 107.5 ?
    H32A C32 H32B . . 107.3 ?
    C32 C33 H33A . . 109.4 ?
    C32 C33 H33B . . 108.8 ?
    H33A C33 H33B . . 109.5 ?
    C32 C33 H33C . . 110.2 ?
    H33A C33 H33C . . 109.5 ?
    H33B C33 H33C . . 109.5 ?
    C35 C34 N6 . . 116.3(11) ?
    C35 C34 H34A . . 110.6 ?
    N6 C34 H34A . . 108.8 ?
    C35 C34 H34B . . 106.2 ?
    N6 C34 H34B . . 107.1 ?
    H34A C34 H34B . . 107.5 ?
    C34 C35 H35A . . 109.5 ?
    C34 C35 H35B . . 107.2 ?
    H35A C35 H35B . . 109.5 ?
    C34 C35 H35C . . 111.7 ?
    H35A C35 H35C . . 109.5 ?
    H35B C35 H35C . . 109.5 ?
    C37 C36 N6 . . 116.3(13) ?
    C37 C36 H36A . . 108.9 ?
    N6 C36 H36A . . 107.4 ?
    C37 C36 H36B . . 108.9 ?
    N6 C36 H36B . . 107.9 ?
    H36A C36 H36B . . 107.2 ?
    C36 C37 H37A . . 107.7 ?
    C36 C37 H37B . . 110.3 ?
    H37A C37 H37B . . 109.5 ?
    C36 C37 H37C . . 110.4 ?
    H37A C37 H37C . . 109.5 ?
    H37B C37 H37C . . 109.5 ?
loop_
    _geom_hbond_atom_site_label_D
    _geom_hbond_atom_site_label_H
    _geom_hbond_atom_site_label_A
    _geom_hbond_site_symmetry_A
    _geom_hbond_distance_DH
    _geom_hbond_distance_HA
    _geom_hbond_distance_DA
    _geom_hbond_angle_DHA
    O1W H1C O3 7_557 0.85 2.14 2.959(4) 162
    O1W H1C O1 7_557 0.85 2.37 2.948(3) 125
    O1W H1D O4 7_557 0.85 2.14 2.929(3) 153
    O1W H1D O2 7_557 0.85 2.25 2.901(3) 134
    O2W H2C O6 4_546 0.85 1.88 2.698(4) 160
    O2W H2D O5 3_445 0.85 1.91 2.751(4) 168
    O5 H5B N3 . 0.87 2.08 2.934(5) 166
    O6 H6B N2 . 0.86 1.88 2.739(4) 173
data_global
_journal_date_recd_electronic     2009-07-19
_journal_date_accepted     2009-09-16
_journal_name_full     'Acta Crystallographica, Section E'
_journal_year     2009
_journal_volume     65
_journal_issue     11
_journal_page_first     m1387
_journal_page_last     m1388
_journal_paper_category     QM
_journal_coeditor_code     GK2224
_publ_contact_author_name     'Ji-Min Xie'
_publ_contact_author_address
;  School of Chemistry and Chemical Engineering
  Jiangsu University
  Zhenjiang 212013
  People's Republic of China
;
_publ_contact_author_email     'xiejm391@sohu.com'
_publ_contact_author_fax     '+86-511-88791708'
_publ_contact_author_phone     '+86-511-88791800'
_publ_section_title
;\
Tetraethylammonium hexacyanidoferrate(III)
bis(diaqua{6,6'-dimethoxy-2,2'-[<i>o</i>-phenylenebis(nitrilomethylidyne)]\
diphenolato}manganese(III))--methanol--ethanol (1/2/2)
;
loop_
    _publ_author_name
    _publ_author_address
    'Wang, Ting-Ting'
;  School of Chemistry and Chemical Engineering
  Jiangsu University
  Zhenjiang 212013
  People's Republic of China
;
    'Xie, Ji-Min'
;  School of Chemistry and Chemical Engineering
  Jiangsu University
  Zhenjiang 212013
  People's Republic of China
;
