# Supplementary material for: Tetra­ethyl­ammonium hexa­cyanidoferrate(III) bis­(diaqua­{6,6′-dimeth­oxy-2,2′-[o-phenyl­enebis(nitrilo­methyl­idyne)]diphenolato}manganese(III))–methanol–ethanol (1/2/2)
Source: Acta Crystallogr Sect E Struct Rep Online. 2009 Oct 17;65(Pt 11):m1387–8. doi: 10.1107/S1600536809037490 (PMC2971224; doi:10.1107/S1600536809037490)
Supplement: Supplementary file 2 [file e-65-m1387-Isup2.hkl]

# 
# h,k,l, Fc-squared, Fo-squared, sigma(Fo-squared) and status flag 
# 
data_I
_shelx_title ' d in C2/c' 
_shelx_refln_list_code          4 
_shelx_F_calc_maximum      611.63 
_exptl_crystal_F_000      2996.00 
_reflns_d_resolution_high  0.7667 
 
loop_ 
 _symmetry_equiv_pos_as_xyz 
 'x, y, z' 
 '-x, y, -z+1/2' 
 'x+1/2, y+1/2, z' 
 '-x+1/2, y+1/2, -z+1/2' 
 '-x, -y, -z' 
 'x, -y, z-1/2' 
 '-x+1/2, -y+1/2, -z' 
 'x+1/2, -y+1/2, z-1/2' 
 
_cell_length_a    24.8324 
_cell_length_b    12.4674 
_cell_length_c    22.9148 
_cell_angle_alpha  90.000 
_cell_angle_beta   98.077 
_cell_angle_gamma  90.000 
 
_shelx_F_squared_multiplier     1.000 
 
loop_ 
 _refln_index_h 
 _refln_index_k 
 _refln_index_l 
 _refln_F_squared_calc 
 _refln_F_squared_meas 
 _refln_F_squared_sigma 
 _refln_observed_status 
   4   0   0    25809.98    25468.98    827.45 o 
   8   0   0    23903.94    29104.63    618.02 o 
  10   0   0     6451.67     6773.43    214.50 o 
  12   0   0     2613.08     2661.60    145.48 o 
  14   0   0    17881.97    18782.88    478.34 o 
  16   0   0      331.88      325.94     92.35 o 
  18   0   0    41412.14    40277.20    921.49 o 
  20   0   0     2180.34     2120.66    182.83 o 
  22   0   0    23920.95    23813.40    649.25 o 
  24   0   0        9.28      133.50    156.93 o 
  26   0   0     8432.92     8955.58    446.21 o 
  28   0   0        1.75      100.43    163.23 o 
  30   0   0      605.88      874.87    242.06 o 
  32   0   0      401.11      489.71    254.80 o 
   3   1   0     4045.31     4010.63     84.70 o 
   5   1   0       35.77      -13.31     56.70 o 
   7   1   0    18024.91    17388.52    700.78 o 
   9   1   0     5445.05     6589.74    189.49 o 
  11   1   0       80.91        8.28     33.00 o 
  13   1   0     7128.85     7533.88    179.58 o 
  15   1   0     3391.47     3021.15    122.67 o 
  17   1   0      344.60      378.16     78.78 o 
  19   1   0      216.69      150.99     83.56 o 
  21   1   0      151.99       51.83     86.04 o 
  23   1   0       77.93       95.24     88.73 o 
  25   1   0     2226.18     2399.14    185.33 o 
  27   1   0      932.78     1343.91    186.58 o 
  29   1   0      990.24     1149.29    178.63 o 
  31   1   0      371.24      491.58    158.52 o 
   2   2   0       98.79       63.57     29.86 o 
   4   2   0   112758.13   123522.20   1836.90 o 
   6   2   0    54639.40    52313.26    907.34 o 
   8   2   0    14266.86    15048.72    412.14 o 
  10   2   0     2596.05     2786.59    101.89 o 
  12   2   0     3617.29     4249.28    136.65 o 
  14   2   0    18707.17    18577.98    341.33 o 
  16   2   0      367.54      579.77    107.38 o 
  18   2   0    26860.84    25544.21    534.00 o 
  20   2   0      739.30      742.11    124.30 o 
  22   2   0     9628.79     9226.89    259.25 o 
  24   2   0     1900.01     1774.75    194.95 o 
  26   2   0     2295.68     2452.63    189.95 o 
  28   2   0        8.09       79.55    121.99 o 
  30   2   0     1030.33     1302.27    187.23 o 
   1   3   0     5342.13     5548.74    197.57 o 
   3   3   0     1932.15     2383.24    133.09 o 
   5   3   0     3264.52     3477.14    188.22 o 
   7   3   0    54454.79    55772.96   1267.01 o 
   9   3   0     1317.11      887.90     88.08 o 
  11   3   0     8512.74     6391.54    187.56 o 
  13   3   0     6001.86     5866.65    232.16 o 
  15   3   0     7330.91     6577.18    189.39 o 
  17   3   0       16.29       13.33     74.48 o 
  19   3   0      629.83      589.34     97.98 o 
  21   3   0     5173.94     5093.53    197.63 o 
  23   3   0     1054.13      971.74    117.95 o 
  25   3   0     2371.87     2553.40    183.73 o 
  27   3   0       99.72      314.52    245.03 o 
  29   3   0     2428.67     2845.19    379.22 o 
  31   3   0       22.73      291.16    194.23 o 
   0   4   0     7577.23     8342.09    233.73 o 
   2   4   0      115.30      109.21     54.71 o 
   4   4   0      190.82      229.02     46.61 o 
   6   4   0     4282.98     4400.12    155.37 o 
   8   4   0    15320.52    15010.86    284.81 o 
  10   4   0    21820.40    23318.99    390.73 o 
  12   4   0     1401.78     1674.55    154.44 o 
  14   4   0      514.44      544.76     78.80 o 
  16   4   0      821.71      795.72     98.50 o 
  18   4   0     1138.13     1181.96    129.03 o 
  20   4   0      498.25      556.58    111.10 o 
  22   4   0       37.66      133.59     89.66 o 
  24   4   0        0.72       91.72    108.85 o 
  26   4   0      243.86      240.28    124.80 o 
  28   4   0      255.15      193.70    140.77 o 
  30   4   0     1098.30     1457.16    192.66 o 
   1   5   0     3827.80     4318.32    121.61 o 
   3   5   0    12822.85    11856.34    320.31 o 
   5   5   0      372.06      226.17     51.00 o 
   7   5   0    32356.65    29739.10    467.03 o 
   9   5   0      232.64      338.78     61.27 o 
  11   5   0    33279.95    32549.62    525.94 o 
  13   5   0      751.81      705.67     85.48 o 
  15   5   0    25429.61    24939.82    670.98 o 
  17   5   0     5083.64     4897.82    199.05 o 
  19   5   0      795.61      769.64    109.74 o 
  21   5   0     1068.45     1250.32    191.76 o 
  23   5   0     1102.39     1100.71    155.56 o 
  25   5   0     4435.58     4240.86    228.57 o 
  27   5   0        7.37      103.19    149.26 o 
  29   5   0     1184.81     1417.04    178.24 o 
   0   6   0       14.32       44.52     96.65 o 
   2   6   0    12567.04    13073.33    249.27 o 
   4   6   0    20033.38    20185.80    400.21 o 
   6   6   0      942.57     1215.92     82.05 o 
   8   6   0     3962.51     3854.60    136.36 o 
  10   6   0     4158.87     4290.39    146.46 o 
  12   6   0     1223.21     1193.71     95.53 o 
  14   6   0    11166.83    11133.07    269.09 o 
  16   6   0     7427.18     7274.40    223.66 o 
  18   6   0     5954.80     5436.16    215.55 o 
  20   6   0      274.06      254.06     98.10 o 
  22   6   0     1227.60     1558.84    139.50 o 
  24   6   0      227.29      360.35    127.30 o 
  26   6   0      369.73      589.79    139.99 o 
  28   6   0       46.66      286.90    200.73 o 
   1   7   0     4943.73     5430.64    211.44 o 
   3   7   0    21220.84    21515.27    372.37 o 
   5   7   0        2.59      -55.31     64.08 o 
   7   7   0     2951.03     2546.44    117.10 o 
   9   7   0      252.19      155.11     68.01 o 
  11   7   0     4466.74     4821.08    167.47 o 
  13   7   0        2.39      -44.67     85.60 o 
  15   7   0     6583.55     6624.28    263.86 o 
  17   7   0      124.41       33.31     82.63 o 
  19   7   0       17.68      161.76     90.58 o 
  21   7   0     3807.03     3674.31    188.18 o 
  23   7   0      512.25      464.82    379.38 o 
  25   7   0     1004.53     1092.14    157.30 o 
  27   7   0       35.29      453.23    408.87 o 
   0   8   0    17447.48    18040.99    706.89 o 
   2   8   0     1150.14     1515.41    109.45 o 
   4   8   0    25318.46    24825.38    568.90 o 
   6   8   0      554.19      606.62     82.67 o 
   8   8   0     1856.44     1933.60    145.29 o 
  10   8   0     2047.37     2062.28    119.88 o 
  12   8   0       64.88      126.62     76.74 o 
  14   8   0     4117.84     4008.93    263.15 o 
  16   8   0     1392.79     1265.17    115.32 o 
  18   8   0     8388.00     8876.69    334.54 o 
  20   8   0      805.75     1007.73    238.42 o 
  22   8   0     9779.87    10470.80    431.24 o 
  24   8   0      115.36      491.26    316.53 o 
  26   8   0      986.98     1576.86    290.85 o 
   1   9   0     4026.06     4512.90    264.38 o 
   3   9   0      646.78      779.33    169.78 o 
   5   9   0     8004.46     7753.95    391.69 o 
   7   9   0      691.03      941.93    194.89 o 
   9   9   0     1893.45     2039.28    228.47 o 
  11   9   0       65.71        7.24    114.16 o 
  13   9   0        8.79       99.65    118.40 o 
  15   9   0      328.61      384.35    366.32 o 
  17   9   0     1864.11     1997.71    376.50 o 
  19   9   0       85.44      547.36    174.23 o 
  21   9   0     2375.89     2142.13    575.40 o 
  23   9   0      187.29     1187.41    508.36 o 
  25   9   0      239.67      234.82    185.82 o 
   0  10   0    12004.41    11108.43    786.98 o 
   2  10   0      321.10      455.16    166.29 o 
   4  10   0     8756.76     8686.64    398.91 o 
   6  10   0      378.76      515.63    191.98 o 
   8  10   0     4775.10     4761.45    395.25 o 
  10  10   0      230.79      244.65    227.52 o 
  12  10   0        2.68     -190.01    190.01 o 
  14  10   0     3085.32     3069.23    352.49 o 
  16  10   0       70.26     -131.63    453.38 o 
  18  10   0     2911.90     3802.17    818.06 o 
  20  10   0      205.87      516.70    375.78 o 
  22  10   0     6166.83     5212.43    771.03 o 
  24  10   0      158.77      506.70    473.14 o 
   1  11   0       10.42      581.94    166.06 o 
   3  11   0      427.64      848.09    287.30 o 
   5  11   0     1981.96     1702.21    315.76 o 
   7  11   0     2234.39     2577.16    337.61 o 
   9  11   0     1505.97     1962.23    511.13 o 
  11  11   0     7297.39     7042.24    485.81 o 
  13  11   0      207.97      -65.61    284.01 o 
  15  11   0      162.77       15.15    726.78 o 
  17  11   0      180.00       75.34    239.51 o 
  19  11   0        0.55       62.26    289.60 o 
  21  11   0        1.31      170.06    263.71 o 
  23  11   0       23.67     1330.76    559.32 o 
   0  12   0     9866.05    11012.35   1209.78 o 
   2  12   0      350.77       90.20    394.00 o 
   4  12   0      231.13      323.70    250.45 o 
   6  12   0     1911.16     1896.86    517.70 o 
   8  12   0       20.31     -227.02    423.03 o 
  10  12   0      903.24      734.33    441.26 o 
  12  12   0      668.84      621.37    410.03 o 
  14  12   0       29.83     -175.55    369.98 o 
  16  12   0        3.81      -24.62    253.11 o 
  18  12   0      123.57      200.34    265.26 o 
  20  12   0        5.95       93.18    272.81 o 
   1  13   0       32.73     -180.30    415.14 o 
   3  13   0      540.86      855.39    474.14 o 
   5  13   0       37.58      410.58    476.46 o 
   7  13   0     6123.02     5635.94    664.99 o 
   9  13   0       12.65     -247.32    247.32 o 
  11  13   0    10814.62    10367.67    968.23 o 
  13  13   0      348.35      135.75    604.31 o 
  15  13   0      649.99      409.37    835.91 o 
  17  13   0      229.58     -270.92    712.08 o 
  19  13   0      297.83      527.38    357.96 o 
   0  14   0        8.38      259.36    651.71 o 
   2  14   0     2618.89     1921.24    535.25 o 
   4  14   0       89.59     -304.51    387.13 o 
   6  14   0        5.11     -422.60    422.60 o 
   8  14   0       97.27     -481.01    481.01 o 
  10  14   0        4.32     -356.93    868.39 o 
  12  14   0        2.07     -473.76    473.76 o 
  14  14   0        0.59     -423.81    798.37 o 
  16  14   0       58.21    -1005.47   1038.05 o 
   1  15   0        4.51     -407.68    407.68 o 
   3  15   0     2989.46     2836.87    583.97 o 
   5  15   0      382.95     -254.52    494.89 o 
   7  15   0     4106.23     4077.12    657.11 o 
   9  15   0       64.02     -551.24    551.24 o 
  11  15   0     1825.01     1476.29    557.04 o 
   0  16   0     1793.51      560.56    715.10 o 
   2  16   0      168.34     -433.48    433.48 o 
   4  16   0      902.12      142.21    523.06 o 
 -31   1   1       57.35       35.82    163.68 o 
 -29   1   1     1991.25     2063.58    189.63 o 
 -27   1   1     1563.22     1920.28    179.24 o 
 -25   1   1     6821.78     6387.87    325.93 o 
 -23   1   1      342.46      425.87    111.29 o 
 -21   1   1    19444.30    19726.75    420.20 o 
 -19   1   1     2580.51     2679.62    148.04 o 
 -17   1   1    11009.27    11115.41    254.67 o 
 -15   1   1     2206.40     2125.61    105.63 o 
 -13   1   1      423.94      381.68     68.90 o 
 -11   1   1     4197.10     3662.46    189.42 o 
  -9   1   1      427.83      287.68     41.36 o 
  -7   1   1     6986.58     7110.53    145.66 o 
  -5   1   1    25717.92    23389.18    521.85 o 
  -3   1   1    54418.88    61216.68   1356.53 o 
   3   1   1      245.68      136.39     22.82 o 
   5   1   1    33073.45    33638.74    675.81 o 
   7   1   1     7641.26     8449.41    246.89 o 
   9   1   1      571.36      393.80     45.87 o 
  11   1   1    11959.63    11738.34    240.81 o 
  13   1   1     1059.70     1227.72     83.31 o 
  15   1   1    12060.38    11112.01    256.53 o 
  17   1   1    11179.83    11905.35    331.14 o 
  19   1   1    25359.43    25565.56    469.19 o 
  21   1   1     3280.99     3430.94    202.89 o 
  23   1   1     8109.13     8285.68    285.70 o 
  25   1   1       23.12       -6.37    113.52 o 
  27   1   1     1200.46     1158.83    165.56 o 
  29   1   1      898.89     1047.30    165.01 o 
  31   1   1       27.82      139.62    148.33 o 
 -30   2   1      173.33      140.00    137.05 o 
 -28   2   1      655.07      924.90    160.39 o 
 -26   2   1      476.99      417.00    130.38 o 
 -24   2   1      844.16     1029.98    142.92 o 
 -22   2   1     2331.41     2196.32    167.44 o 
 -20   2   1      424.20      272.05    112.47 o 
 -18   2   1    13251.37    12201.63    583.03 o 
 -16   2   1      297.55      341.99     74.93 o 
 -14   2   1     1777.54     1584.78    131.83 o 
 -12   2   1     3749.85     4509.77    190.54 o 
 -10   2   1    10214.94    10557.82    209.20 o 
  -8   2   1    33874.42    31213.15    672.82 o 
  -6   2   1    81800.73    76424.73   1158.41 o 
  -4   2   1    19033.51    17596.38    296.10 o 
  -2   2   1     1824.00     2447.02     64.20 o 
   0   2   1    14957.57    14955.25    276.06 o 
   2   2   1    12048.30    16249.36    248.75 o 
   4   2   1    69278.58    77808.29   1071.32 o 
   6   2   1     4898.76     5810.60    134.56 o 
   8   2   1    18587.25    17991.15    325.14 o 
  10   2   1     1983.63     2762.24    102.71 o 
  12   2   1     4678.09     4570.01    277.12 o 
  14   2   1     1252.25     1483.68    107.63 o 
  16   2   1     2097.89     2134.46    138.50 o 
  18   2   1     6054.16     6063.20    228.62 o 
  20   2   1      524.93      723.14     99.48 o 
  22   2   1    11550.34    11512.20    334.63 o 
  24   2   1     1033.19      982.39    136.85 o 
  26   2   1     3983.67     3466.91    215.30 o 
  28   2   1       16.55        7.69    125.94 o 
  30   2   1     1660.45     1964.16    201.33 o 
 -31   3   1        2.54       85.30    190.36 o 
 -29   3   1     2742.01     2501.13    193.85 o 
 -27   3   1     1355.07     1454.26    168.12 o 
 -25   3   1     3189.96     4006.24    286.80 o 
 -23   3   1     1610.99     1628.23    130.26 o 
 -21   3   1     1984.52     1826.33    132.84 o 
 -19   3   1       15.51      -58.44     95.02 o 
 -17   3   1     1779.58     1793.57    116.52 o 
 -15   3   1       62.59        3.77     62.54 o 
 -13   3   1        4.55      -49.98     49.98 o 
 -11   3   1     2483.03     3491.88    138.32 o 
  -9   3   1      547.71      764.20     59.61 o 
  -7   3   1    67331.93    68621.66   1052.93 o 
  -5   3   1    89642.66    86001.14   1177.80 o 
  -3   3   1     1879.27     1541.81     73.65 o 
  -1   3   1     8358.84    10434.16    432.36 o 
   1   3   1   134957.83   142145.84   2180.29 o 
   3   3   1    12947.72    16467.26    320.00 o 
   5   3   1    14694.54    15185.76    333.98 o 
   7   3   1     8891.23     9445.86    289.45 o 
   9   3   1      225.32      235.15     51.55 o 
  11   3   1    13879.66    13103.59    557.43 o 
  13   3   1     2109.75     2092.42    120.34 o 
  15   3   1     7299.53     6882.25    194.68 o 
  17   3   1      214.30       62.77     75.45 o 
  19   3   1     7772.82     7519.58    230.36 o 
  21   3   1       19.92       83.32     90.84 o 
  23   3   1     1000.25      986.90    132.15 o 
  25   3   1     1594.76     1766.98    206.17 o 
  27   3   1      456.00      707.18    181.89 o 
  29   3   1      967.69     1091.99    216.24 o 
  31   3   1      120.04      192.34    148.18 o 
 -30   4   1      867.67     1126.39    173.26 o 
 -28   4   1     4012.96     4576.96    251.25 o 
 -26   4   1      951.69      888.93    145.19 o 
 -24   4   1       33.23      175.96    102.63 o 
 -22   4   1     3052.52     3202.34    168.85 o 
 -20   4   1     1110.59     1219.53    140.48 o 
 -18   4   1    14473.50    13617.74    313.64 o 
 -16   4   1     5283.25     4986.42    182.37 o 
 -14   4   1    43387.91    42006.96    662.52 o 
 -12   4   1    11880.37    11808.63    267.90 o 
 -10   4   1     8058.39     6895.58    186.01 o 
  -8   4   1    15669.97    15595.60    293.39 o 
  -6   4   1    10418.10    11227.80    306.89 o 
  -4   4   1    18992.41    19727.79    391.26 o 
  -2   4   1    29223.41    32129.90    468.39 o 
   0   4   1    13948.85    14713.23    253.62 o 
   2   4   1     6605.31     6294.91    150.91 o 
   4   4   1    27026.90    25721.15    397.65 o 
   6   4   1    42366.05    42443.04    621.28 o 
   8   4   1    51020.50    47717.90    702.73 o 
  10   4   1      297.37      156.14     56.08 o 
  12   4   1    27197.29    27063.06    456.80 o 
  14   4   1      500.06      571.68     85.04 o 
  16   4   1     5973.85     5701.58    206.25 o 
  18   4   1     3143.03     3123.10    159.04 o 
  20   4   1      621.37      579.10     96.31 o 
  22   4   1     4703.04     4880.59    264.45 o 
  24   4   1      219.05      178.00    117.66 o 
  26   4   1     6247.57     6660.09    284.70 o 
  28   4   1        1.66      128.16    132.20 o 
  30   4   1     4296.35     4698.52    272.92 o 
 -29   5   1      537.55      627.84    164.24 o 
 -27   5   1      182.45      310.40    130.28 o 
 -25   5   1     1042.39     1123.26    154.08 o 
 -23   5   1       28.18       46.47     89.75 o 
 -21   5   1        2.01       45.52    137.39 o 
 -19   5   1     3293.34     3118.88    162.22 o 
 -17   5   1     2507.33     2522.42    151.24 o 
 -15   5   1     2069.98     2101.87    130.35 o 
 -13   5   1     7519.00     7517.23    204.24 o 
 -11   5   1      183.76       73.90     57.61 o 
  -9   5   1     7381.43     7175.34    177.78 o 
  -7   5   1     9017.96     9211.61    196.80 o 
  -5   5   1     5344.99     5790.43    149.12 o 
  -3   5   1      829.45      865.08     61.02 o 
  -1   5   1      117.34      220.86     58.40 o 
   1   5   1     2730.56     3108.30    130.52 o 
   3   5   1     4156.52     3807.85    116.90 o 
   5   5   1     6594.02     6499.24    155.96 o 
   7   5   1        8.13      -48.19     48.19 o 
   9   5   1     1088.99      844.48    112.34 o 
  11   5   1     8362.40     8648.64    210.75 o 
  13   5   1     6240.83     6507.30    193.72 o 
  15   5   1      623.37      561.51    113.15 o 
  17   5   1     1472.60     1588.53    119.34 o 
  19   5   1        3.25       41.92    103.05 o 
  21   5   1     1453.44     1387.72    125.64 o 
  23   5   1     2165.83     2154.51    175.45 o 
  25   5   1      352.68      373.51    219.05 o 
  27   5   1      308.84      629.80    218.69 o 
  29   5   1      150.05      158.22    209.90 o 
 -28   6   1     1331.28     1730.88    195.12 o 
 -26   6   1      596.66     1039.19    159.95 o 
 -24   6   1      919.36      907.17    183.05 o 
 -22   6   1      885.02     1195.16    129.94 o 
 -20   6   1      251.34      169.99     89.26 o 
 -18   6   1     8415.54     7707.75    253.55 o 
 -16   6   1    14952.61    14311.29    323.68 o 
 -14   6   1    13741.03    13711.67    305.15 o 
 -12   6   1      664.90      741.70     84.73 o 
 -10   6   1     8694.44     8312.16    203.98 o 
  -8   6   1     3162.29     3199.00    138.33 o 
  -6   6   1    22828.75    21722.45    365.51 o 
  -4   6   1      190.84      136.28     56.24 o 
  -2   6   1     2916.90     2890.71    110.47 o 
   0   6   1    63604.77    65621.43   1059.64 o 
   2   6   1     9144.74     9517.91    221.97 o 
   4   6   1    11516.23    11524.89    230.08 o 
   6   6   1      292.75      298.08     61.47 o 
   8   6   1     3589.06     3246.76    123.80 o 
  10   6   1     1604.59     1852.75    105.02 o 
  12   6   1    34241.88    33448.43    654.89 o 
  14   6   1        6.25       63.49    112.47 o 
  16   6   1     5168.78     4540.47    180.68 o 
  18   6   1       24.65      -36.63     84.16 o 
  20   6   1      128.07       55.24    103.52 o 
  22   6   1     3713.48     3743.35    217.33 o 
  24   6   1       37.51      149.69    112.64 o 
  26   6   1     8830.59    10187.33    352.85 o 
  28   6   1      245.68      194.54    215.66 o 
 -29   7   1     2472.99     2825.36    245.01 o 
 -27   7   1      767.75     1025.96    160.24 o 
 -25   7   1     1361.16     1759.07    180.79 o 
 -23   7   1      256.73      414.89    122.95 o 
 -21   7   1      284.85      475.84    113.60 o 
 -19   7   1      853.35     1086.44    117.70 o 
 -17   7   1      927.47      815.44    106.69 o 
 -15   7   1     1812.96     1631.66    121.28 o 
 -13   7   1     5439.79     5252.98    180.90 o 
 -11   7   1     1669.02     1661.03    115.45 o 
  -9   7   1       37.33      129.52     66.61 o 
  -7   7   1     2865.51     3093.81    123.71 o 
  -5   7   1     2055.01     2059.66    109.04 o 
  -3   7   1    25316.85    26112.68    418.22 o 
  -1   7   1    12933.52    12856.14    248.40 o 
   1   7   1     5554.08     5695.68    287.68 o 
   3   7   1     7265.64     7269.74    192.40 o 
   5   7   1      633.62      904.24     80.78 o 
   7   7   1     1065.66     1192.36     99.72 o 
   9   7   1      725.68      710.51    179.73 o 
  11   7   1     5550.46     5439.06    234.26 o 
  13   7   1     4377.53     4530.61    169.23 o 
  15   7   1    12189.45    11552.82    335.06 o 
  17   7   1     3619.81     3211.50    163.29 o 
  19   7   1     3534.17     3603.21    226.76 o 
  21   7   1     1159.60     1074.75    223.43 o 
  23   7   1     5294.35     5783.89    254.91 o 
  25   7   1      105.12       90.35    123.35 o 
  27   7   1      127.08      377.98    142.72 o 
 -28   8   1       53.83      133.82    220.83 o 
 -26   8   1      467.14     1115.32    262.67 o 
 -24   8   1       59.09       89.49    174.01 o 
 -22   8   1     1701.88     2053.22    531.39 o 
 -20   8   1     1674.97     1538.30    161.12 o 
 -18   8   1      215.60      475.96    106.80 o 
 -16   8   1        0.70      -60.57     77.66 o 
 -14   8   1       27.91       69.01    127.51 o 
 -12   8   1      349.51      289.21     83.70 o 
 -10   8   1     1812.68     1826.76    111.96 o 
  -8   8   1     7632.32     7293.84    196.32 o 
  -6   8   1      550.23      588.22     96.97 o 
  -4   8   1     9495.53     9907.33    231.40 o 
  -2   8   1      861.99      940.65     89.35 o 
   0   8   1      939.04      984.27    117.60 o 
   2   8   1      213.90      176.22    109.86 o 
   4   8   1     1165.03     1119.79    134.45 o 
   6   8   1       61.31      104.00    107.73 o 
   8   8   1      897.57     1009.14    145.17 o 
  10   8   1       96.18       28.01    101.11 o 
  12   8   1       43.46       41.82    107.17 o 
  14   8   1       39.05        1.45    110.52 o 
  16   8   1     2780.13     3058.50    294.28 o 
  18   8   1     2412.66     2531.90    198.64 o 
  20   8   1      118.41      154.10    340.75 o 
  22   8   1       11.34       97.16    258.74 o 
  24   8   1      424.09      561.85    191.98 o 
  26   8   1      685.15      778.30    223.22 o 
 -25   9   1     2569.03     3647.17    714.27 o 
 -23   9   1      548.42      624.18    165.64 o 
 -21   9   1     7078.14     7522.57    365.68 o 
 -19   9   1      405.53      115.74    363.29 o 
 -17   9   1     3786.96     3980.97    301.89 o 
 -15   9   1      705.71      524.95    164.57 o 
 -13   9   1      152.88      110.58    212.17 o 
 -11   9   1     1654.01     1722.26    288.24 o 
  -9   9   1      911.76     1043.77    209.27 o 
  -7   9   1    19885.18    20695.05    748.28 o 
  -5   9   1     1804.98     2012.82    296.16 o 
  -3   9   1    21886.72    20523.82    650.33 o 
  -1   9   1      543.73      614.90    163.01 o 
   1   9   1    19730.42    20035.18    536.23 o 
   3   9   1      418.17      193.11    167.86 o 
   5   9   1    11808.39    12654.16    342.13 o 
   7   9   1     6700.43     6082.17    249.82 o 
   9   9   1     1137.67     1122.36    218.22 o 
  11   9   1      921.20      868.80    138.80 o 
  13   9   1     2093.28     2239.18    172.41 o 
  15   9   1     9156.62     9591.92    365.16 o 
  17   9   1       23.74      -92.50    234.54 o 
  19   9   1    12865.49    12707.90    788.83 o 
  21   9   1      349.37      365.04    178.07 o 
  23   9   1     1100.21     1144.93    541.71 o 
  25   9   1      286.43      497.39    271.79 o 
 -24  10   1      157.52     1129.41    566.78 o 
 -22  10   1      733.71     1531.50    354.31 o 
 -20  10   1     1122.38      868.47    302.14 o 
 -18  10   1      790.25      392.46    761.09 o 
 -16  10   1       18.42      -81.12    211.86 o 
 -14  10   1     3013.56     2927.59    360.16 o 
 -12  10   1     2088.64     1814.47    302.92 o 
 -10  10   1     3043.58     3046.62    341.85 o 
  -8  10   1      244.89      424.92    250.99 o 
  -6  10   1        5.23      -44.68    263.81 o 
  -4  10   1      807.95     1104.15    234.49 o 
  -2  10   1      392.58      790.09    175.67 o 
   0  10   1      127.92      562.95    172.81 o 
   2  10   1      301.40      507.65    227.85 o 
   4  10   1     3258.76     4094.44    289.29 o 
   6  10   1      436.88      446.29    194.86 o 
   8  10   1     2887.09     3299.28    266.43 o 
  10  10   1       94.01      -25.19    219.24 o 
  12  10   1      315.44      299.04    295.23 o 
  14  10   1       95.64      -75.49    293.62 o 
  16  10   1        1.72     -305.66    408.07 o 
  18  10   1      502.69      171.19    589.52 o 
  20  10   1       57.99      251.00    267.85 o 
  22  10   1       18.83      235.33    424.67 o 
  24  10   1      318.82      969.90    497.17 o 
 -23  11   1       70.35      795.47    522.44 o 
 -21  11   1     2271.00     2707.00    423.00 o 
 -19  11   1      398.20     -196.27    811.09 o 
 -17  11   1       21.75     -287.23    719.25 o 
 -15  11   1     1969.91     1896.69    334.67 o 
 -13  11   1        3.22     -262.60    262.60 o 
 -11  11   1     8530.13     8537.08    621.13 o 
  -9  11   1      237.38      -11.63    233.82 o 
  -7  11   1     7814.92     8185.23    514.70 o 
  -5  11   1      315.70      213.90    445.72 o 
  -3  11   1    11564.39    12102.41    533.95 o 
  -1  11   1     5379.91     5612.99    389.67 o 
   1  11   1     8513.59     8628.36    459.41 o 
   3  11   1     1100.89      790.92    201.51 o 
   5  11   1     2583.47     2933.44    341.82 o 
   7  11   1      463.85      307.95    251.96 o 
   9  11   1      210.84      273.95    239.16 o 
  11  11   1     1234.39     1219.24    273.07 o 
  13  11   1     1227.29      952.17    457.49 o 
  15  11   1     3428.04     3673.24    591.11 o 
  17  11   1       72.64     -210.73    643.70 o 
  19  11   1     2001.52     2709.47    396.47 o 
  21  11   1        7.26      270.13    420.94 o 
  23  11   1     3350.87     4630.74    746.17 o 
 -20  12   1        7.35       26.73    283.18 o 
 -18  12   1      197.57      288.55    270.85 o 
 -16  12   1      328.26      177.54    270.46 o 
 -14  12   1     1349.38     1208.21    791.70 o 
 -12  12   1       53.11      -56.55    269.18 o 
 -10  12   1     6605.49     6877.21    701.86 o 
  -8  12   1      242.92      -12.49    257.41 o 
  -6  12   1      153.13      -73.74    253.53 o 
  -4  12   1      207.86     -119.20    243.26 o 
  -2  12   1      170.57      164.68    236.56 o 
   0  12   1     4949.94     5926.97    670.65 o 
   2  12   1     1395.67     1321.96    441.75 o 
   4  12   1     2588.65     1818.91   1124.85 o 
   6  12   1      793.71      664.24    254.84 o 
   8  12   1     3878.40     3671.00    550.82 o 
  10  12   1     1165.77     1258.95    374.83 o 
  12  12   1     2063.19     1914.71    557.35 o 
  14  12   1     1568.41     1389.16    498.03 o 
  16  12   1      158.34      -37.23    783.75 o 
  18  12   1      752.22     1039.77    313.37 o 
  20  12   1      215.00      822.20    786.36 o 
 -19  13   1      845.19      743.74    341.01 o 
 -17  13   1      150.52      142.58    296.05 o 
 -15  13   1      845.10      329.37    838.46 o 
 -13  13   1      231.36       29.61    394.48 o 
 -11  13   1      232.03      198.28    422.98 o 
  -9  13   1      217.78      543.02    299.93 o 
  -7  13   1      872.00      812.10    319.47 o 
  -5  13   1      455.80       70.05    421.32 o 
  -3  13   1      457.48      591.01    425.88 o 
  -1  13   1      741.21     -130.73    383.69 o 
   1  13   1     1616.58     1521.32    496.82 o 
   3  13   1     6339.84     5541.40    654.19 o 
   5  13   1     1786.71     1362.45    474.35 o 
   7  13   1     1733.23     2061.04    492.04 o 
   9  13   1       15.87     -477.28    477.28 o 
  11  13   1     1295.18     1140.80    455.03 o 
  13  13   1       75.27       56.09    565.87 o 
  15  13   1        1.62     -199.07    573.37 o 
  17  13   1       55.93      120.67    428.40 o 
  19  13   1      245.88      664.15    725.46 o 
 -16  14   1       98.35       50.32    665.17 o 
 -14  14   1     1864.96     1198.41    428.26 o 
 -12  14   1      157.32     -304.16    538.60 o 
 -10  14   1     2462.01     2086.46    533.87 o 
  -8  14   1     1647.29      783.68    771.24 o 
  -6  14   1     2015.14     1563.62    494.42 o 
  -4  14   1      460.22      207.52    416.29 o 
  -2  14   1      250.35      283.56    439.39 o 
   0  14   1      253.76     -123.16    394.06 o 
   2  14   1      655.91     -314.38    390.71 o 
   4  14   1     1222.86     1158.82    599.09 o 
   6  14   1       21.96     -357.52    357.52 o 
   8  14   1     4338.56     4358.74    649.91 o 
  10  14   1       79.19     -124.36    600.54 o 
  12  14   1     3376.73     3003.34    926.19 o 
  14  14   1      153.20     -438.20    665.38 o 
  16  14   1      265.88     -311.12   1105.17 o 
 -11  15   1        0.32     -665.80    665.80 o 
  -9  15   1       11.95     -424.38    424.38 o 
  -7  15   1      160.03     -183.54    496.34 o 
  -5  15   1      443.65      -65.57    452.01 o 
  -3  15   1      417.08     -440.52    451.25 o 
  -1  15   1      122.87     -202.26    426.06 o 
   1  15   1      737.20     -201.87    411.74 o 
   3  15   1     2150.71     1822.39    546.68 o 
   5  15   1      286.53     -369.92    369.92 o 
   7  15   1      225.50     -362.83    702.46 o 
   9  15   1      218.45     -538.45    803.97 o 
  11  15   1      350.01     -399.28    399.28 o 
  -4  16   1       61.97     -450.96    450.96 o 
  -2  16   1     1181.78      728.76    527.76 o 
   0  16   1      273.65     -300.85    460.86 o 
   2  16   1     2956.43     2324.48    611.38 o 
   4  16   1     1897.08      741.52    511.81 o 
 -32   0   2     5238.95     5450.65    868.19 o 
 -30   0   2     1446.66     1654.49    390.69 o 
 -28   0   2     2699.77     2385.04    279.11 o 
 -26   0   2       17.18       16.25    162.98 o 
 -24   0   2     6458.29     6928.85    325.62 o 
 -22   0   2       24.62      -11.16    119.92 o 
 -20   0   2     5302.70     4574.77    259.13 o 
 -18   0   2       12.64      -61.00     98.19 o 
 -16   0   2     4483.92     4623.47    222.35 o 
 -14   0   2    17462.48    16003.17    423.02 o 
 -12   0   2     3571.82     3652.19    281.06 o 
 -10   0   2    38722.63    37893.82   1991.02 o 
  -8   0   2     1225.47      624.07    183.81 o 
  -6   0   2   121325.45   146373.13  11680.43 o 
  -4   0   2    93392.55   103567.86   6019.30 o 
  -2   0   2   184629.27   130921.05   4224.30 o 
   4   0   2   207119.33   222904.70  18543.68 o 
   6   0   2     1918.26     1824.88    128.35 o 
   8   0   2    35203.23    37003.16    765.19 o 
  10   0   2     8038.55     8567.75    611.76 o 
  12   0   2    31284.63    32295.30    713.21 o 
  14   0   2    26948.88    29008.31    668.69 o 
  16   0   2     5587.58     4815.37    221.66 o 
  18   0   2      681.36      918.04    133.22 o 
  20   0   2    18989.34    19033.21    831.96 o 
  22   0   2     3067.84     3247.62    264.73 o 
  24   0   2     1011.89     1063.48    203.71 o 
  26   0   2     7172.75     8233.78    991.44 o 
  28   0   2      508.77      737.51    225.33 o 
  30   0   2      603.11     1071.58    363.35 o 
 -31   1   2       98.68      523.58    156.44 o 
 -29   1   2        2.33       79.23    128.54 o 
 -27   1   2      282.01      358.41    133.59 o 
 -25   1   2      241.07      289.12    100.65 o 
 -23   1   2      269.81      370.30     95.93 o 
 -21   1   2     1760.37     1871.36    159.58 o 
 -19   1   2     1622.68     1720.86    116.82 o 
 -17   1   2     1401.32     1134.25     90.76 o 
 -15   1   2      670.39      835.79     88.35 o 
 -13   1   2      162.60      166.64     60.28 o 
 -11   1   2        0.74      -36.07     40.40 o 
  -9   1   2       12.16       11.67     35.18 o 
  -7   1   2      197.78      -18.00     33.35 o 
  -5   1   2     2934.55     3754.37     95.82 o 
  -3   1   2    35366.23    37326.97   1399.61 o 
  -1   1   2    71804.59    63165.40   2535.16 o 
   1   1   2      204.05       93.19     25.28 o 
   3   1   2      505.68      423.16     39.30 o 
   5   1   2    19287.34    22851.48    461.07 o 
   7   1   2      915.36     1238.00    102.25 o 
   9   1   2    11450.20    12469.70    227.41 o 
  11   1   2     1305.13     1542.79     82.75 o 
  13   1   2    22931.80    24116.69    409.46 o 
  15   1   2      430.09      405.87     70.54 o 
  17   1   2     1455.74     1585.24    108.57 o 
  19   1   2     3715.06     3698.32    162.46 o 
  21   1   2     2336.04     2669.48    173.20 o 
  23   1   2     1782.46     1777.96    156.65 o 
  25   1   2      308.74      327.42    141.43 o 
  27   1   2      292.79      370.40    136.60 o 
  29   1   2      378.14      586.82    157.29 o 
  31   1   2      102.86      111.63    151.90 o 
 -32   2   2     1885.34     2294.64    250.67 o 
 -30   2   2      687.02      912.01    161.11 o 
 -28   2   2     2151.53     2159.07    184.96 o 
 -26   2   2      575.39      777.33    175.44 o 
 -24   2   2     2404.42     2594.64    182.07 o 
 -22   2   2       35.07       70.01     83.38 o 
 -20   2   2     4379.17     4158.20    190.53 o 
 -18   2   2      982.75     1100.89    104.83 o 
 -16   2   2      258.62      182.96     71.18 o 
 -14   2   2    14093.27    13556.32    317.89 o 
 -12   2   2     9643.11     9785.16    214.28 o 
 -10   2   2    30097.03    30864.23    793.92 o 
  -8   2   2      572.01      548.95     51.41 o 
  -6   2   2    10641.52     9964.36    189.55 o 
  -4   2   2     8056.92     8521.55    175.39 o 
  -2   2   2     7795.40     9471.37    250.44 o 
   0   2   2    36134.51    43093.20    685.36 o 
   2   2   2    25689.74    27627.95    409.73 o 
   4   2   2   204465.33   210581.94   2817.41 o 
   6   2   2    10031.95     8808.67    233.46 o 
   8   2   2      839.09      580.90     54.17 o 
  10   2   2      272.25      399.36     66.29 o 
  12   2   2      503.72     1135.23     90.66 o 
  14   2   2     1733.04     2041.95    123.31 o 
  16   2   2    22406.77    22178.83    465.62 o 
  18   2   2      223.34      181.67     83.46 o 
  20   2   2     7129.70     6751.63    219.29 o 
  22   2   2      393.01      258.34    145.91 o 
  24   2   2      264.61      357.57    115.12 o 
  26   2   2      732.43      905.09    148.43 o 
  28   2   2       31.78      224.96    129.45 o 
  30   2   2     4655.77     5213.36    283.58 o 
 -31   3   2      708.47      782.16    169.07 o 
 -29   3   2      233.66      313.06    139.00 o 
 -27   3   2     4161.43     4300.34    233.86 o 
 -25   3   2      672.05      827.56    157.76 o 
 -23   3   2     2519.50     2841.96    159.35 o 
 -21   3   2     2159.58     2469.69    157.37 o 
 -19   3   2      644.81      517.35     94.82 o 
 -17   3   2    17521.16    16583.12    342.28 o 
 -15   3   2     8693.46     9269.35    224.49 o 
 -13   3   2    13599.74    13265.77    269.12 o 
 -11   3   2      272.76      343.98     58.54 o 
  -9   3   2     8589.39     8681.69    286.45 o 
  -7   3   2    11997.27    11433.42    268.11 o 
  -5   3   2    71444.22    75546.91   1205.08 o 
  -3   3   2     1907.69     2055.58     93.04 o 
  -1   3   2      268.23      736.09    165.69 o 
   1   3   2    20216.49    21762.07    872.91 o 
   3   3   2   272554.53   292428.72   3884.58 o 
   5   3   2   265668.19   283700.03   3763.94 o 
   7   3   2     1136.13     1135.52     88.04 o 
   9   3   2    16419.62    15912.93    368.93 o 
  11   3   2       92.79      126.51     56.76 o 
  13   3   2      965.08      947.95     84.08 o 
  15   3   2     7665.25     7409.34    207.36 o 
  17   3   2      800.51      892.01     98.50 o 
  19   3   2     9914.43     9354.84    259.09 o 
  21   3   2     4258.47     3582.75    383.38 o 
  23   3   2     3461.31     3664.68    256.22 o 
  25   3   2      126.91      190.72    144.20 o 
  27   3   2     2416.38     2550.72    201.46 o 
  29   3   2      234.71      368.09    150.55 o 
  31   3   2     2374.39     2574.48    225.59 o 
 -30   4   2      250.27      324.39    154.64 o 
 -28   4   2      788.86      824.00    150.99 o 
 -26   4   2      514.98      709.30    157.39 o 
 -24   4   2      352.19      519.85    131.61 o 
 -22   4   2      221.45      238.21     94.60 o 
 -20   4   2        5.92       18.44    138.75 o 
 -18   4   2      124.44      150.41     87.60 o 
 -16   4   2     1482.07     1607.52    115.22 o 
 -14   4   2     7131.55     7083.94    197.86 o 
 -12   4   2      358.98      515.74     71.15 o 
 -10   4   2     1674.47     1754.95     96.73 o 
  -8   4   2        1.56       -8.80     43.89 o 
  -6   4   2    32380.06    31732.19    477.21 o 
  -4   4   2      237.84      151.07     50.30 o 
  -2   4   2     3537.48     3838.11     96.50 o 
   0   4   2     6313.04     7021.53    179.53 o 
   2   4   2     1726.04     1683.95     98.14 o 
   4   4   2    24119.44    27572.13    422.08 o 
   6   4   2    16613.20    16777.46    288.68 o 
   8   4   2    20818.56    20229.16    343.12 o 
  10   4   2     3159.17     3515.98    128.98 o 
  12   4   2        3.04      -54.37     54.37 o 
  14   4   2        0.17      -21.16     63.62 o 
  16   4   2     1643.14     1581.97    119.79 o 
  18   4   2      919.47      900.45    107.41 o 
  20   4   2     1289.21     1548.88    124.11 o 
  22   4   2     1195.19      919.51    138.92 o 
  24   4   2     3339.20     3483.34    212.67 o 
  26   4   2     1600.89     1578.10    174.15 o 
  28   4   2        7.05      143.04    127.85 o 
  30   4   2      163.13      343.73    151.07 o 
 -29   5   2     1134.60     1395.25    181.25 o 
 -27   5   2     1661.10     1464.18    179.99 o 
 -25   5   2     4287.10     4666.24    216.18 o 
 -23   5   2        1.66       63.06     89.28 o 
 -21   5   2     7511.81     7389.47    257.95 o 
 -19   5   2    10585.46    10070.37    287.21 o 
 -17   5   2    21768.77    22149.06    430.32 o 
 -15   5   2    13118.96    12656.64    288.22 o 
 -13   5   2    22429.39    21755.75    426.42 o 
 -11   5   2      893.05      926.95     79.09 o 
  -9   5   2    33656.30    33355.34    522.12 o 
  -7   5   2     1821.21     1670.76     89.14 o 
  -5   5   2      184.60       78.53     44.42 o 
  -3   5   2    50619.89    48810.25    696.64 o 
  -1   5   2     1997.94     2213.13     84.05 o 
   1   5   2    26785.02    26114.46    545.97 o 
   3   5   2     3915.85     3609.91    156.38 o 
   5   5   2    36299.39    33285.09    523.58 o 
   7   5   2     8345.58     8688.35    195.04 o 
   9   5   2    26522.04    26258.05    434.72 o 
  11   5   2      844.13      724.60     78.02 o 
  13   5   2     6242.13     5799.32    184.14 o 
  15   5   2     4351.44     4105.42    164.57 o 
  17   5   2       32.59       86.63     81.46 o 
  19   5   2     4897.22     4806.60    208.85 o 
  21   5   2      417.49      636.77    116.75 o 
  23   5   2     1345.33     1740.12    161.77 o 
  25   5   2        1.24       -6.51    123.31 o 
  27   5   2     8906.20     9369.10    345.37 o 
  29   5   2      194.33      238.62    138.59 o 
 -30   6   2       14.68      213.09    221.45 o 
 -28   6   2     1868.38     1773.26    197.13 o 
 -26   6   2      137.83      169.04    124.70 o 
 -24   6   2      895.71     1064.17    180.87 o 
 -22   6   2       88.49       14.57     88.38 o 
 -20   6   2     1736.49     1833.27    135.42 o 
 -18   6   2       44.69        3.73     88.07 o 
 -16   6   2       67.86      114.92     86.76 o 
 -14   6   2      920.26      996.50     98.07 o 
 -12   6   2      773.92      736.17     84.67 o 
 -10   6   2     2097.35     1889.06    106.02 o 
  -8   6   2      885.35     1039.77    113.66 o 
  -6   6   2      783.50      999.19    117.15 o 
  -4   6   2     8409.72     7562.59    165.48 o 
  -2   6   2     1570.73     1502.64     78.10 o 
   0   6   2     7373.19     7560.33    172.24 o 
   2   6   2     3467.61     3282.11    119.94 o 
   4   6   2     2410.62     2712.55    111.14 o 
   6   6   2     1623.96     1982.08    106.26 o 
   8   6   2    12966.38    12454.71    254.06 o 
  10   6   2     2626.22     2790.02    122.19 o 
  12   6   2     4789.87     4749.14    188.03 o 
  14   6   2     1972.21     2159.15    128.60 o 
  16   6   2     2519.49     2396.18    140.85 o 
  18   6   2      235.32      238.21     89.64 o 
  20   6   2      508.20      471.65    105.04 o 
  22   6   2      630.31      531.05    125.56 o 
  24   6   2      531.08      495.62    135.82 o 
  26   6   2      187.20      355.93    131.63 o 
  28   6   2       23.39      271.80    141.91 o 
 -29   7   2       24.35      341.58    148.78 o 
 -27   7   2      609.18      829.74    156.84 o 
 -25   7   2      810.45      569.59    538.02 o 
 -23   7   2      176.38      155.49    105.07 o 
 -21   7   2     1936.55     2363.22    223.77 o 
 -19   7   2      877.95     1020.74    123.92 o 
 -17   7   2    17533.70    16607.96    632.73 o 
 -15   7   2      673.88      575.90     94.45 o 
 -13   7   2      917.29      928.77     99.21 o 
 -11   7   2     1919.76     1982.46    117.84 o 
  -9   7   2      322.14      204.50     66.35 o 
  -7   7   2     2074.72     1803.48    165.40 o 
  -5   7   2    10333.14    11248.97    227.86 o 
  -3   7   2    24339.90    25097.76    402.73 o 
  -1   7   2      903.85      883.52     70.01 o 
   1   7   2    30934.02    29487.49    666.99 o 
   3   7   2     3626.06     3964.18    134.77 o 
   5   7   2     3034.06     3483.68    130.49 o 
   7   7   2      538.05      445.68     84.72 o 
   9   7   2     1690.29     1535.32    101.47 o 
  11   7   2     2075.48     2095.63    128.67 o 
  13   7   2     1418.72     1501.65    162.34 o 
  15   7   2     2088.79     2027.45    129.69 o 
  17   7   2      319.30      273.67     93.44 o 
  19   7   2     7139.20     7275.11    328.70 o 
  21   7   2       16.29      145.65    102.85 o 
  23   7   2     2690.02     3361.35    206.29 o 
  25   7   2      156.16       78.87    171.37 o 
  27   7   2     2304.42     3178.17    384.48 o 
 -28   8   2     4155.84     4499.28    562.01 o 
 -26   8   2     1497.49     1258.73    237.42 o 
 -24   8   2     1307.26     1240.95    463.73 o 
 -22   8   2      166.20      185.58    358.03 o 
 -20   8   2     1054.70     1181.22    134.66 o 
 -18   8   2    10475.13    10289.88    299.94 o 
 -16   8   2       48.92      100.48     92.45 o 
 -14   8   2     6737.34     6390.31    222.85 o 
 -12   8   2     1024.55      903.44    140.10 o 
 -10   8   2     4966.39     5054.91    172.41 o 
  -8   8   2     2584.84     2798.62    163.67 o 
  -6   8   2    31475.23    31144.97    562.77 o 
  -4   8   2       39.71       46.94    182.16 o 
  -2   8   2    13169.05    12473.31    305.52 o 
   0   8   2     2000.74     2183.56    152.53 o 
   2   8   2      668.48      850.80    135.37 o 
   4   8   2     4120.45     4171.40    213.55 o 
   6   8   2       18.20      254.55    120.02 o 
   8   8   2    17259.67    16738.26    401.27 o 
  10   8   2     1895.13     1875.09    160.47 o 
  12   8   2     2391.42     2528.33    179.12 o 
  14   8   2     2365.41     2392.20    180.36 o 
  16   8   2     9709.41     9576.24    327.21 o 
  18   8   2       13.39      -20.67    120.15 o 
  20   8   2     6528.77     7228.33    694.64 o 
  22   8   2      880.41     1444.46    460.09 o 
  24   8   2      145.41      414.60    465.89 o 
  26   8   2     1395.01     1585.92    435.44 o 
 -23   9   2      127.76      416.02    268.71 o 
 -21   9   2      377.49      467.00    631.12 o 
 -19   9   2       53.31       66.14    447.87 o 
 -17   9   2     2675.16     2430.70    377.15 o 
 -15   9   2      127.33       38.61    199.00 o 
 -13   9   2      597.52      598.53    250.08 o 
 -11   9   2     6778.82     6965.18    626.01 o 
  -9   9   2     6463.93     5815.63    685.44 o 
  -7   9   2     5512.09     6682.40    703.08 o 
  -5   9   2     5964.47     6877.90    302.52 o 
  -3   9   2      485.11      652.11    154.52 o 
  -1   9   2     5609.79     5674.41    257.29 o 
   1   9   2     2586.79     2640.48    536.12 o 
   3   9   2      212.49       68.02    135.09 o 
   5   9   2      722.66     1326.08    228.98 o 
   7   9   2      237.22      363.70    133.96 o 
   9   9   2       73.21      124.86    117.87 o 
  11   9   2      277.28      184.78    122.91 o 
  13   9   2      173.05       41.09    116.28 o 
  15   9   2      181.30      292.07    131.91 o 
  17   9   2      634.02      375.97    295.79 o 
  19   9   2      680.34      750.17    562.35 o 
  21   9   2      374.22      656.42    384.89 o 
  23   9   2      224.19      422.77    304.52 o 
  25   9   2       37.89      454.72    501.52 o 
 -24  10   2     1912.79     2040.76    412.27 o 
 -22  10   2        1.28      298.30    415.97 o 
 -20  10   2      334.77      267.96   1054.78 o 
 -18  10   2     3961.92     3270.98    792.85 o 
 -16  10   2     1683.84     1441.87    617.29 o 
 -14  10   2     2642.45     3153.09    515.86 o 
 -12  10   2     3702.81     3479.77    366.42 o 
 -10  10   2    14123.75    14125.12    656.92 o 
  -8  10   2    11808.70    11104.42    589.74 o 
  -6  10   2    18475.89    17557.84   1557.18 o 
  -4  10   2      343.22      433.60    222.90 o 
  -2  10   2    14629.41    15449.08    617.80 o 
   0  10   2      234.80      202.44    158.54 o 
   2  10   2     2276.85     2253.75    407.78 o 
   4  10   2    12094.30    12277.56    459.75 o 
   6  10   2      574.65      698.12    210.62 o 
   8  10   2     3517.61     3475.97    273.87 o 
  10  10   2     2043.31     1764.39    226.83 o 
  12  10   2     4885.41     4877.56    323.80 o 
  14  10   2      866.35      720.81    460.56 o 
  16  10   2     1525.29     1385.15    489.32 o 
  18  10   2     1624.81     1277.01    861.38 o 
  20  10   2      790.69     1979.16    522.03 o 
  22  10   2      943.52     1835.81    539.43 o 
  24  10   2      535.72     1168.35    484.74 o 
 -23  11   2        0.67      153.63    293.06 o 
 -21  11   2      531.89      574.00    319.64 o 
 -19  11   2      561.36      766.61    309.57 o 
 -17  11   2     1194.90      487.22    760.43 o 
 -15  11   2       71.10      -94.12    500.49 o 
 -13  11   2     2611.26     2409.68    396.27 o 
 -11  11   2      249.92      181.14    243.83 o 
  -9  11   2      477.77      269.74    247.80 o 
  -7  11   2     2500.04     3003.11    378.73 o 
  -5  11   2      547.04       -5.21    252.58 o 
  -3  11   2      392.71      982.80    239.02 o 
  -1  11   2     1323.69     1614.99    265.82 o 
   1  11   2     1909.23     2294.98    301.04 o 
   3  11   2       35.14     -134.17    179.17 o 
   5  11   2     3257.80     3393.52    260.47 o 
   7  11   2     1467.96     1279.51    209.69 o 
   9  11   2        8.53     -155.50    284.69 o 
  11  11   2       98.59      -55.98    215.19 o 
  13  11   2      269.80      170.35    607.68 o 
  15  11   2     1655.42     1953.04    761.51 o 
  17  11   2      903.51      539.57    666.75 o 
  19  11   2      908.21     1443.88    487.23 o 
  21  11   2      617.70     1010.92    474.80 o 
  23  11   2     2731.69     3707.66    671.18 o 
 -20  12   2        5.77       49.89    293.92 o 
 -18  12   2       58.64      178.58    264.83 o 
 -16  12   2      575.36       74.04    647.98 o 
 -14  12   2     1953.57     1601.79    762.27 o 
 -12  12   2      376.46       64.91    403.73 o 
 -10  12   2     6819.72     6844.13    516.67 o 
  -8  12   2      161.70     -139.14    247.09 o 
  -6  12   2     3733.96     3264.21    383.50 o 
  -4  12   2       31.60       55.43    343.49 o 
  -2  12   2     1625.91     1656.93    267.28 o 
   0  12   2      258.20      666.55    230.12 o 
   2  12   2      112.72     -235.81    235.81 o 
   4  12   2     2598.23     2709.65    522.11 o 
   6  12   2      901.35      898.69    441.44 o 
   8  12   2     4076.47     3644.73    373.87 o 
  10  12   2      528.72      -92.86    443.65 o 
  12  12   2     1938.60     2038.42    336.30 o 
  14  12   2        3.09     -288.04    474.23 o 
  16  12   2      361.44      125.64    829.74 o 
  18  12   2        0.94      285.31    271.71 o 
  20  12   2      388.30      945.45    460.71 o 
 -19  13   2      745.27      867.25    349.71 o 
 -17  13   2     1485.24     1026.75   1243.79 o 
 -15  13   2       66.97     -125.66    611.15 o 
 -13  13   2     3148.77     2916.35    805.44 o 
 -11  13   2      175.99      -49.53    255.70 o 
  -9  13   2      470.85      482.22    405.37 o 
  -7  13   2     3704.83     3290.98    538.39 o 
  -5  13   2      150.82     -162.54    263.09 o 
  -3  13   2     6534.37     6724.69    709.52 o 
  -1  13   2     6617.44     7332.26    938.62 o 
   1  13   2     4191.05     4498.33    618.63 o 
   3  13   2     2508.14     1234.35    603.65 o 
   5  13   2      521.45      254.58    399.38 o 
   7  13   2      675.97      495.17    415.94 o 
   9  13   2     1551.16     1557.68    474.44 o 
  11  13   2      407.27      513.86    489.09 o 
  13  13   2      111.98     -312.89    873.78 o 
  15  13   2     1050.72      904.82    542.67 o 
  17  13   2      313.24      381.70    641.77 o 
 -16  14   2      199.15     -105.52    298.75 o 
 -14  14   2       14.27     -447.84    691.87 o 
 -12  14   2      119.73     -137.47    661.49 o 
 -10  14   2      193.48      -42.89    564.68 o 
  -8  14   2     1192.05      894.49    524.52 o 
  -6  14   2      387.12     -332.16    442.69 o 
  -4  14   2      563.93     -383.34    402.46 o 
  -2  14   2      433.08     -135.25    395.27 o 
   0  14   2     1682.37     1687.16    510.63 o 
   2  14   2     5777.99     4375.77    613.90 o 
   4  14   2     1639.94     1249.75    499.70 o 
   6  14   2       14.70     -583.35    583.35 o 
   8  14   2        0.78     -374.11    374.11 o 
  10  14   2      624.08     -136.68   1016.09 o 
  12  14   2      259.15     -368.27    368.27 o 
  14  14   2      619.99       13.82    751.97 o 
 -11  15   2      230.89     -429.71    429.71 o 
  -9  15   2      692.36       84.93    480.60 o 
  -7  15   2     2224.08     1947.14    575.55 o 
  -5  15   2      246.21      -89.87    440.22 o 
  -3  15   2     1144.21      625.87    467.19 o 
  -1  15   2        0.49     -412.64    412.64 o 
   1  15   2      102.90     -357.85    391.43 o 
   3  15   2      615.86       11.19    587.49 o 
   5  15   2     3650.13     4267.66    659.84 o 
   7  15   2      352.03     -404.33    404.33 o 
   9  15   2      789.59      195.60    490.43 o 
  11  15   2      196.69     -181.13    424.36 o 
  -4  16   2     1386.62      767.09    542.72 o 
  -2  16   2      194.89     -320.55    426.66 o 
   0  16   2      102.40     -334.00    443.08 o 
   2  16   2        5.62     -412.95    412.95 o 
   4  16   2       53.36     -388.76    388.76 o 
 -31   1   3     4962.51     5244.64    326.27 o 
 -29   1   3     2040.37     2365.22    200.96 o 
 -27   1   3      295.39      528.26    133.37 o 
 -25   1   3     3065.72     3105.62    170.88 o 
 -23   1   3     2049.17     2135.08    146.95 o 
 -21   1   3     9796.64     9535.78    284.38 o 
 -19   1   3      607.22      443.00     73.91 o 
 -17   1   3    10094.54     9750.03    272.51 o 
 -15   1   3    12675.04    12999.59    307.95 o 
 -13   1   3    11793.80    11196.98    618.67 o 
 -11   1   3      257.58      111.20     47.10 o 
  -9   1   3    14825.17    15578.60    264.56 o 
  -7   1   3      116.32      156.45     38.94 o 
  -5   1   3    39703.58    39599.17    760.82 o 
  -3   1   3    18408.41    17018.64    343.44 o 
  -1   1   3      738.50      522.62     32.05 o 
   1   1   3    28447.67    33394.15    511.14 o 
   3   1   3    10145.55     9969.65    366.68 o 
   5   1   3     1645.77     1774.21    122.54 o 
   7   1   3      108.72      311.18     78.44 o 
   9   1   3    11314.23    10498.65    234.44 o 
  11   1   3        4.50      -38.14     44.68 o 
  13   1   3      674.59      421.28     74.35 o 
  15   1   3      419.56      377.08     68.75 o 
  17   1   3     7928.08     8074.89    219.56 o 
  19   1   3      802.38      844.71    122.75 o 
  21   1   3      137.98      217.78    105.61 o 
  23   1   3    11628.48    11616.53    539.34 o 
  25   1   3      367.78      255.27    122.77 o 
  27   1   3     3492.58     3908.80    237.37 o 
  29   1   3       82.90      264.01    188.67 o 
  31   1   3     1185.97     1936.19    272.57 o 
 -32   2   3      982.61     1359.91    187.98 o 
 -30   2   3        0.12      237.29    127.69 o 
 -28   2   3      717.73      996.26    190.85 o 
 -26   2   3     4156.31     4218.42    238.78 o 
 -24   2   3      652.19      478.50    108.88 o 
 -22   2   3      102.44      143.97     86.92 o 
 -20   2   3      769.88      799.55    104.42 o 
 -18   2   3       69.68      -68.25     69.78 o 
 -16   2   3     1952.63     2097.02    268.63 o 
 -14   2   3     2481.34     2535.55    131.80 o 
 -12   2   3        4.22        0.80     51.09 o 
 -10   2   3      413.63      237.55     50.77 o 
  -8   2   3    21370.47    20997.87    371.12 o 
  -6   2   3    36093.28    40566.98    606.50 o 
  -4   2   3       86.20      -46.66     46.66 o 
  -2   2   3   102103.09   110839.12   2459.67 o 
   0   2   3     2646.95     2433.30     96.90 o 
   2   2   3   198808.92   194773.92   2603.57 o 
   4   2   3   111481.08   120123.84   1627.25 o 
   6   2   3      416.14      591.10     54.30 o 
   8   2   3    13415.25    12787.67    270.01 o 
  10   2   3      861.63      662.72     72.55 o 
  12   2   3      564.54      306.91     67.27 o 
  14   2   3      288.12      272.34     64.14 o 
  16   2   3    15719.73    14985.89    310.65 o 
  18   2   3       42.04        6.27     77.42 o 
  20   2   3    17417.11    17027.66    733.93 o 
  22   2   3      200.89      255.03    108.17 o 
  24   2   3     2689.20     2707.05    186.23 o 
  26   2   3      371.99      399.87    134.68 o 
  28   2   3     1693.19     1867.14    244.94 o 
  30   2   3      138.07      286.12    149.87 o 
 -31   3   3     2687.95     2713.83    218.74 o 
 -29   3   3     1105.13     1356.48    167.07 o 
 -27   3   3     3813.12     3982.49    221.36 o 
 -25   3   3     2184.22     2219.02    154.26 o 
 -23   3   3        7.86       21.67     85.39 o 
 -21   3   3     2069.31     2222.11    185.53 o 
 -19   3   3      340.24      142.10     84.43 o 
 -17   3   3     1148.77     1014.24    101.04 o 
 -15   3   3      663.57      540.72     86.72 o 
 -13   3   3    21161.84    19813.03    457.92 o 
 -11   3   3     1158.33     1293.88     81.02 o 
  -9   3   3     7971.72     7052.59    163.01 o 
  -7   3   3    21214.89    21922.72    417.62 o 
  -5   3   3    74217.20    81428.63   1166.63 o 
  -3   3   3     6213.20     8096.03    309.24 o 
  -1   3   3     5717.89     7282.37    293.09 o 
   1   3   3    29157.79    33900.99    573.77 o 
   3   3   3   374095.56   405054.03   5376.31 o 
   5   3   3   183561.88   192705.31   2585.36 o 
   7   3   3      151.35       69.65     43.29 o 
   9   3   3    25693.11    26253.28    486.62 o 
  11   3   3      558.43      395.36     63.09 o 
  13   3   3     6167.67     5971.51    228.57 o 
  15   3   3      443.23      362.71     87.19 o 
  17   3   3     1597.35     1487.43    185.80 o 
  19   3   3      122.80      184.95    124.58 o 
  21   3   3     2977.17     3538.56    260.26 o 
  23   3   3     2211.85     1984.94    196.09 o 
  25   3   3       85.66       55.10    112.57 o 
  27   3   3     2144.41     2408.46    199.19 o 
  29   3   3      235.89      384.56    148.55 o 
 -30   4   3     1389.88     1311.28    204.68 o 
 -28   4   3      468.98      904.86    177.34 o 
 -26   4   3      208.07      343.72    109.68 o 
 -24   4   3     8285.00     8441.15    267.03 o 
 -22   4   3     1223.29     1280.03    122.87 o 
 -20   4   3     5158.95     5230.56    204.27 o 
 -18   4   3     2310.57     2155.88    165.34 o 
 -16   4   3    15133.63    14381.10    309.72 o 
 -14   4   3        2.07      -59.76     59.76 o 
 -12   4   3     3157.28     3429.97    130.68 o 
 -10   4   3    14006.11    13678.60    263.55 o 
  -8   4   3     7093.28     7648.06    182.61 o 
  -6   4   3    27587.08    25083.12    439.91 o 
  -4   4   3    11831.87    11821.78    286.27 o 
  -2   4   3     5278.20     4751.00    111.05 o 
   0   4   3    10726.96    11075.65    244.45 o 
   2   4   3     8203.94     9642.56    234.34 o 
   4   4   3    27554.27    31074.78    471.92 o 
   6   4   3    39792.39    39232.83    585.84 o 
   8   4   3      605.56      730.77     69.58 o 
  10   4   3    19546.74    19514.67    351.05 o 
  12   4   3    17588.99    16826.96    323.51 o 
  14   4   3      865.37      960.23     93.86 o 
  16   4   3    19793.93    19816.40    390.68 o 
  18   4   3     2069.24     2200.49    146.80 o 
  20   4   3    10397.58    10616.62    323.22 o 
  22   4   3      367.59      432.20    130.66 o 
  24   4   3     1605.41     1816.85    168.79 o 
  26   4   3        1.63      126.03    116.30 o 
  28   4   3     1695.65     1710.04    237.43 o 
  30   4   3     1117.71     1648.83    254.61 o 
 -29   5   3     1000.32     1028.33    223.53 o 
 -27   5   3       51.87       32.83    123.95 o 
 -25   5   3      182.82      224.28    110.84 o 
 -23   5   3       81.79      188.88    110.46 o 
 -21   5   3     1997.45     2178.49    166.73 o 
 -19   5   3      618.28      592.60    106.43 o 
 -17   5   3      217.33      250.02     88.36 o 
 -15   5   3      188.71      186.51     78.06 o 
 -13   5   3     1957.68     1764.48    109.33 o 
 -11   5   3        2.12        8.13     55.88 o 
  -9   5   3     1935.08     2316.71    123.71 o 
  -7   5   3     1834.66     2500.95    103.61 o 
  -5   5   3       29.56       -5.11     39.64 o 
  -3   5   3     6859.39     7140.87    147.63 o 
  -1   5   3       40.42      101.93     66.60 o 
   1   5   3       45.95       58.13     93.94 o 
   3   5   3    10302.33    10212.71    199.93 o 
   5   5   3    11799.67    11313.82    223.29 o 
   7   5   3       49.94       71.73     53.04 o 
   9   5   3      788.21      912.91     75.93 o 
  11   5   3      766.00      782.87     85.11 o 
  13   5   3      168.83      213.47     71.63 o 
  15   5   3      265.40      330.28     85.40 o 
  17   5   3      228.04      270.91     87.08 o 
  19   5   3      647.08      630.49    113.98 o 
  21   5   3       23.51      -61.19    100.36 o 
  23   5   3     1020.73     1108.02    141.17 o 
  25   5   3      327.28      258.78    179.94 o 
  27   5   3      211.51      369.18    163.91 o 
  29   5   3       73.52      193.67    147.59 o 
 -30   6   3       13.34      190.73    153.50 o 
 -28   6   3      741.28      875.60    426.00 o 
 -26   6   3       83.31      183.65    121.80 o 
 -24   6   3     7294.73     7784.66    281.86 o 
 -22   6   3      119.95      261.12    102.45 o 
 -20   6   3     3879.50     3609.16    187.48 o 
 -18   6   3     6804.29     6091.28    213.15 o 
 -16   6   3     9242.18     8718.32    246.56 o 
 -14   6   3       28.48       16.90     91.65 o 
 -12   6   3    13103.93    13063.66    281.13 o 
 -10   6   3    17843.34    16304.07    309.75 o 
  -8   6   3    15014.76    16375.29    300.69 o 
  -6   6   3      588.36     1223.83     89.76 o 
  -4   6   3       93.21      193.43     63.05 o 
  -2   6   3    28987.54    28658.89    461.50 o 
   0   6   3     1422.38     1532.49    137.80 o 
   2   6   3    30559.00    30514.95    567.00 o 
   4   6   3    15489.51    15719.88    285.89 o 
   6   6   3    11190.82    10428.16    221.24 o 
   8   6   3      393.03      391.19     68.88 o 
  10   6   3     4569.46     4660.76    158.35 o 
  12   6   3     9694.38     9372.59    236.49 o 
  14   6   3      496.04      499.08     89.09 o 
  16   6   3     9650.18     9901.59    263.48 o 
  18   6   3     5510.19     5343.66    315.94 o 
  20   6   3     6820.85     6915.09    261.97 o 
  22   6   3      125.86       15.70    104.56 o 
  24   6   3     3603.13     4197.89    304.59 o 
  26   6   3     1292.84     1747.96    188.35 o 
  28   6   3      727.86      854.75    165.81 o 
 -29   7   3      747.87      988.35    286.76 o 
 -27   7   3     1500.09     1802.66    233.10 o 
 -25   7   3       35.19       98.03    159.86 o 
 -23   7   3      856.50      846.39    129.34 o 
 -21   7   3     1167.64     1477.61    139.86 o 
 -19   7   3     4275.98     4513.15    201.58 o 
 -17   7   3     9727.82     9707.58    304.85 o 
 -15   7   3      195.61      280.57     98.57 o 
 -13   7   3     5823.69     5701.94    218.61 o 
 -11   7   3     2694.48     2283.74    124.91 o 
  -9   7   3    14663.03    14138.65    283.53 o 
  -7   7   3       22.69       81.79     57.48 o 
  -5   7   3     5781.83     6345.71    192.49 o 
  -3   7   3     5689.11     5513.35    138.93 o 
  -1   7   3        1.09      -55.83     68.75 o 
   1   7   3    14275.36    12975.29    372.76 o 
   3   7   3      274.65      349.96     64.66 o 
   5   7   3     3449.30     3352.95    125.57 o 
   7   7   3        8.21      -60.93     60.93 o 
   9   7   3     8579.04     8052.52    208.00 o 
  11   7   3     2185.28     2277.46    126.86 o 
  13   7   3     3555.39     3805.19    164.22 o 
  15   7   3       47.34       -0.68     82.27 o 
  17   7   3      483.08      506.96    178.88 o 
  19   7   3      329.02      300.48    140.73 o 
  21   7   3      135.15       32.58    105.15 o 
  23   7   3     1418.50     1588.74    451.91 o 
  25   7   3      162.93      377.10    288.39 o 
  27   7   3      836.84     1478.73    267.33 o 
 -28   8   3      744.75     1298.28    652.74 o 
 -26   8   3       17.34      390.37    162.96 o 
 -24   8   3      852.10      924.88    302.74 o 
 -22   8   3      604.44      270.28    288.24 o 
 -20   8   3     3038.80     3027.69    191.92 o 
 -18   8   3     2241.43     2383.06    313.64 o 
 -16   8   3     1738.56     1910.36    137.52 o 
 -14   8   3     2692.33     2967.12    158.51 o 
 -12   8   3     2504.30     2401.78    154.29 o 
 -10   8   3     4970.18     5033.04    184.83 o 
  -8   8   3      211.38      257.32     69.82 o 
  -6   8   3     1849.95     2119.54    147.92 o 
  -4   8   3       72.39       -8.79     98.85 o 
  -2   8   3     3355.25     3516.29    175.07 o 
   0   8   3      285.89      232.50    138.33 o 
   2   8   3     4623.30     5023.47    281.93 o 
   4   8   3      757.73      804.20    137.75 o 
   6   8   3     1139.93     1296.95    149.04 o 
   8   8   3       96.66      243.46    123.20 o 
  10   8   3      853.91      955.15    140.79 o 
  12   8   3      885.94     1055.10    147.62 o 
  14   8   3       53.39      -55.25    115.27 o 
  16   8   3      860.37      758.55    173.84 o 
  18   8   3      375.31      360.49    340.81 o 
  20   8   3     2529.50     2904.10    249.36 o 
  22   8   3        1.77      112.76    166.21 o 
  24   8   3      449.54      732.26    339.73 o 
  26   8   3       10.98      284.13    212.54 o 
 -25   9   3       36.30      136.31    340.56 o 
 -23   9   3       39.14       25.27    280.90 o 
 -21   9   3      189.34       70.82    376.46 o 
 -19   9   3     1298.79     1269.02    453.70 o 
 -17   9   3     2452.83     2380.59    346.89 o 
 -15   9   3       22.24      -25.55    206.75 o 
 -13   9   3    16223.75    15638.81    971.91 o 
 -11   9   3     3188.21     3192.33    219.61 o 
  -9   9   3     4529.08     4378.52    257.89 o 
  -7   9   3     1056.62     1126.01    164.35 o 
  -5   9   3    11943.94    11344.86    358.05 o 
  -3   9   3      106.37      105.58    110.25 o 
  -1   9   3     3416.17     3892.97    223.65 o 
   1   9   3    15384.90    15570.98    395.34 o 
   3   9   3      244.84      545.99    148.10 o 
   5   9   3    25889.33    25916.29    550.41 o 
   7   9   3     1593.36     1510.16    164.09 o 
   9   9   3     4382.96     4580.89    236.69 o 
  11   9   3     2285.94     2268.30    182.75 o 
  13   9   3     3358.51     3770.86    215.84 o 
  15   9   3      915.38      705.77    188.45 o 
  17   9   3     2060.70     2177.46    370.25 o 
  19   9   3     6429.25     7080.68    546.89 o 
  21   9   3      327.19      476.94    207.15 o 
  23   9   3     3574.85     3714.58    331.42 o 
  25   9   3      615.99     1132.52    391.32 o 
 -24  10   3      453.43      997.50    571.13 o 
 -22  10   3       92.46      409.37    289.13 o 
 -20  10   3      182.98       43.97    422.80 o 
 -18  10   3      266.74       14.96    433.40 o 
 -16  10   3       96.60      125.14    245.55 o 
 -14  10   3       37.54     -164.13    387.31 o 
 -12  10   3     2378.83     2022.52    329.62 o 
 -10  10   3      253.90      218.69    276.83 o 
  -8  10   3     2098.57     2715.12    654.40 o 
  -6  10   3      321.08      793.53    375.00 o 
  -4  10   3     1433.81     1535.06    265.44 o 
  -2  10   3     3337.40     4843.17    495.76 o 
   0  10   3       77.96      350.30    314.88 o 
   2  10   3      134.21      630.46    197.67 o 
   4  10   3     9538.36    10271.08    414.27 o 
   6  10   3      386.79      376.38    190.90 o 
   8  10   3      867.05     1320.10    219.56 o 
  10  10   3      138.93      116.01    180.21 o 
  12  10   3       81.02      181.70    212.83 o 
  14  10   3      153.79      155.39    132.48 o 
  16  10   3      597.33      425.68    397.67 o 
  18  10   3      123.24       14.82    396.96 o 
  20  10   3      108.05      174.04    437.30 o 
  22  10   3       26.45      132.52    174.39 o 
  24  10   3      251.48     1207.71    502.14 o 
 -23  11   3      643.14      833.33    346.27 o 
 -21  11   3      573.37     1074.35    344.44 o 
 -19  11   3        2.43       25.57    292.92 o 
 -17  11   3     2324.27     2109.66   1039.52 o 
 -15  11   3      563.92      375.90    503.18 o 
 -13  11   3     5887.87     5829.08    885.29 o 
 -11  11   3        4.60     -318.29    468.08 o 
  -9  11   3    15071.86    13420.61    729.22 o 
  -7  11   3      132.17     -135.21    250.22 o 
  -5  11   3      955.25      832.46    233.05 o 
  -3  11   3     4537.68     4136.61    348.91 o 
  -1  11   3     1677.39     2013.47    291.46 o 
   1  11   3     5448.19     6360.52    485.68 o 
   3  11   3      422.78      476.77    252.19 o 
   5  11   3     1469.71     1601.51    285.96 o 
   7  11   3        3.13      153.08    174.65 o 
   9  11   3     7181.99     7081.99    400.07 o 
  11  11   3       56.59     -108.53    219.46 o 
  13  11   3     3911.57     3407.12    375.96 o 
  15  11   3       34.93      -40.15    238.09 o 
  17  11   3     3235.45     4210.69    436.61 o 
  19  11   3     1276.42     1570.65    464.44 o 
  21  11   3      223.04     1409.07    494.27 o 
 -20  12   3     2056.56     2806.99    456.40 o 
 -18  12   3      342.55      235.74    296.50 o 
 -16  12   3      799.96      451.97    905.94 o 
 -14  12   3      230.79     -118.79    402.99 o 
 -12  12   3      846.08      859.52    600.71 o 
 -10  12   3     1456.18     1102.51    741.67 o 
  -8  12   3      510.62      316.35    268.60 o 
  -6  12   3     1858.75     1761.21    426.16 o 
  -4  12   3     3170.16     3242.17    522.40 o 
  -2  12   3     5413.94     6143.42    414.03 o 
   0  12   3     2340.42     2194.43    427.08 o 
   2  12   3     8080.85     7813.63    467.63 o 
   4  12   3     2210.47     2427.84    314.74 o 
   6  12   3     5627.45     5814.68    655.04 o 
   8  12   3      692.11      302.31    398.13 o 
  10  12   3      277.21      150.52    467.55 o 
  12  12   3     5873.28     6073.20    689.89 o 
  14  12   3     1845.85     1542.61    384.53 o 
  16  12   3     1968.12     2111.56    743.48 o 
  18  12   3      615.50     1293.47    435.44 o 
  20  12   3     1069.25     2128.31    533.63 o 
 -19  13   3       41.66      169.64    306.43 o 
 -17  13   3       12.89       32.63    289.46 o 
 -15  13   3      361.88      522.27    312.07 o 
 -13  13   3      105.85     -426.51    561.65 o 
 -11  13   3      397.82       93.84    706.38 o 
  -9  13   3      996.58      742.78    314.68 o 
  -7  13   3      419.40     -103.16    267.90 o 
  -5  13   3     1272.54      808.96    319.86 o 
  -3  13   3       13.20      -14.15    203.27 o 
  -1  13   3     1772.59     2109.61    369.22 o 
   1  13   3      225.64       79.55    618.56 o 
   3  13   3      777.35      178.39    411.50 o 
   5  13   3     1252.57      749.26    455.52 o 
   7  13   3       71.29      -94.56    481.64 o 
   9  13   3      244.40      248.10    397.39 o 
  11  13   3       14.34     -496.62    612.14 o 
  13  13   3     1160.59      945.28    814.95 o 
  15  13   3        3.71     -316.94   1189.07 o 
  17  13   3     1483.25      481.18   1522.38 o 
 -16  14   3      888.36      381.84    796.99 o 
 -14  14   3      226.25     -167.30    819.00 o 
 -12  14   3      693.42      485.25    735.51 o 
 -10  14   3      670.60      783.20    328.02 o 
  -8  14   3        0.47     -269.04    269.04 o 
  -6  14   3     6196.63     6555.10    726.04 o 
  -4  14   3      472.32      134.87    555.59 o 
  -2  14   3     9012.22     8659.35    831.22 o 
   0  14   3     2838.43     2171.56    541.84 o 
   2  14   3      276.87     -325.24    325.24 o 
   4  14   3        5.96     -381.73    381.73 o 
   6  14   3     3101.40     2702.51    555.38 o 
   8  14   3     1232.79      878.86    454.59 o 
  10  14   3      100.70     -296.58    374.78 o 
  12  14   3     1332.61      521.73    446.91 o 
  14  14   3      213.96     -394.00    407.47 o 
 -11  15   3      380.70     -558.34   1251.01 o 
  -9  15   3      479.69      -43.16   1020.24 o 
  -7  15   3     1281.78      739.80    487.53 o 
  -5  15   3      255.25     -406.79    406.79 o 
  -3  15   3       81.51     -487.31    670.15 o 
  -1  15   3      208.64       19.74    430.44 o 
   1  15   3       19.52     -368.22    368.22 o 
   3  15   3       38.89     -440.00    440.00 o 
   5  15   3     1744.42     1806.72    533.84 o 
   7  15   3      848.43      814.54    516.25 o 
   9  15   3      981.75      652.77    497.10 o 
  11  15   3      302.08     -366.24    421.11 o 
  -4  16   3        1.55     -392.09    419.96 o 
  -2  16   3     3138.08     3309.91    644.69 o 
   0  16   3       29.69     -520.46    621.88 o 
   2  16   3     1952.73     1115.32    749.49 o 
   4  16   3      207.92     -495.31    495.31 o 
 -32   0   4      198.18      272.50    240.71 o 
 -30   0   4     2107.45     2474.89    279.86 o 
 -28   0   4       52.67      197.79    175.14 o 
 -26   0   4     2265.03     2176.89    213.63 o 
 -24   0   4      269.64      472.25    147.83 o 
 -22   0   4     2748.23     2780.52    215.12 o 
 -20   0   4    44744.54    43584.58   1006.04 o 
 -18   0   4     1430.96     1369.85    147.34 o 
 -16   0   4    11058.25     9764.27    723.67 o 
 -14   0   4      116.25      234.81     79.79 o 
 -12   0   4    80045.12    75940.70   2243.90 o 
 -10   0   4    20049.63    18791.04   1736.37 o 
  -8   0   4    11496.03     9448.03    808.73 o 
  -6   0   4     1222.94     2635.87    342.28 o 
  -4   0   4     1976.30     1454.83     99.04 o 
  -2   0   4     9431.06    11312.88    255.11 o 
   2   0   4   157837.45   166042.55   5075.50 o 
   4   0   4     3619.09     4624.30    583.76 o 
   8   0   4     3935.88     3180.16    255.97 o 
  10   0   4    23694.82    21899.13    507.40 o 
  12   0   4      308.22      304.99     74.05 o 
  14   0   4     6111.86     6160.68    299.92 o 
  16   0   4     5394.94     5128.74    291.17 o 
  18   0   4      260.56      262.33    133.62 o 
  20   0   4    27897.24    26649.05   1369.50 o 
  22   0   4       65.09       18.78    294.16 o 
  24   0   4    23633.68    23062.39   1609.39 o 
  26   0   4       53.77      -76.40    177.53 o 
  28   0   4       98.61      611.66    371.01 o 
  30   0   4       32.55      -66.05    186.14 o 
 -31   1   4       50.77      183.96    163.49 o 
 -29   1   4      364.62      454.99    130.71 o 
 -27   1   4      734.34      877.91    126.78 o 
 -25   1   4     5147.83     5197.38    213.08 o 
 -23   1   4     3212.28     3493.47    195.18 o 
 -21   1   4     4547.25     4696.65    217.48 o 
 -19   1   4      131.26      188.25     92.40 o 
 -17   1   4     1607.83     1851.67    128.06 o 
 -15   1   4      235.95      287.29     64.68 o 
 -13   1   4      987.11      867.61     73.28 o 
 -11   1   4     8536.46     9183.31    359.74 o 
  -9   1   4     9532.41     9752.08    278.45 o 
  -7   1   4    25037.87    22187.79    514.88 o 
  -5   1   4     2253.00     1426.36     80.99 o 
  -3   1   4     2955.74     2364.84    103.80 o 
   3   1   4       80.44      191.59     89.94 o 
   5   1   4    85233.76    90859.75   1241.51 o 
   7   1   4      296.47      341.50     47.90 o 
   9   1   4      861.18     1101.00    116.33 o 
  11   1   4     1684.04     1430.65     90.23 o 
  13   1   4     1225.52     1561.23     90.60 o 
  15   1   4      144.55      180.54     65.30 o 
  17   1   4        6.63       20.49     65.79 o 
  19   1   4     1133.47     1073.81    131.84 o 
  21   1   4     1212.08     1223.61    139.46 o 
  23   1   4      146.93      266.98    121.71 o 
  25   1   4       91.32      223.10    138.08 o 
  27   1   4      611.02      846.49    155.00 o 
  29   1   4      520.94      708.48    170.71 o 
  31   1   4       26.28      292.34    332.69 o 
 -32   2   4      287.29      606.23    393.23 o 
 -30   2   4     3941.37     3740.19    297.44 o 
 -28   2   4     1589.41     1630.14    190.63 o 
 -26   2   4      264.55      376.68    159.01 o 
 -24   2   4     1118.28     1225.38    162.74 o 
 -22   2   4      286.23      372.11     95.97 o 
 -20   2   4     7163.16     7150.86    229.28 o 
 -18   2   4     4102.72     3794.09    206.90 o 
 -16   2   4    40180.25    37945.05    639.36 o 
 -14   2   4    11305.41    10885.28    240.30 o 
 -12   2   4    19231.86    17693.50    335.36 o 
 -10   2   4     8080.43     9188.03    278.88 o 
  -8   2   4     1444.12     1513.33     79.90 o 
  -6   2   4    43139.80    48054.76   1286.74 o 
  -4   2   4     1122.71      668.25    143.14 o 
  -2   2   4    26320.89    23024.08    426.43 o 
   0   2   4      542.04      202.54     51.12 o 
   2   2   4    28372.18    29839.92    443.17 o 
   4   2   4        3.82       27.57     80.41 o 
   6   2   4     8639.18     8433.58    197.47 o 
   8   2   4     4574.37     4945.25    157.02 o 
  10   2   4    19898.30    19799.96    392.14 o 
  12   2   4       72.12      151.47     52.76 o 
  14   2   4      799.96      769.34     97.62 o 
  16   2   4       46.71      153.63     72.00 o 
  18   2   4     8471.12     8286.43    349.83 o 
  20   2   4     5047.56     5409.38    234.28 o 
  22   2   4      133.32      140.48    103.04 o 
  24   2   4     7355.23     7953.23    428.17 o 
  26   2   4      237.28      296.98    130.09 o 
  28   2   4      296.71      429.97    146.27 o 
  30   2   4       53.87      152.66    147.06 o 
 -31   3   4     4199.37     4366.41    285.86 o 
 -29   3   4        2.91      193.16    129.14 o 
 -27   3   4     1216.63     1458.87    141.58 o 
 -25   3   4      370.32      601.31    109.35 o 
 -23   3   4     3843.35     4054.17    183.12 o 
 -21   3   4        9.78      -45.93     82.74 o 
 -19   3   4     2171.42     2069.21    133.91 o 
 -17   3   4      519.70      526.95     92.10 o 
 -15   3   4      978.02      892.81     87.11 o 
 -13   3   4    26903.02    27507.23    457.37 o 
 -11   3   4    16524.21    17281.05    310.59 o 
  -9   3   4    37171.62    35030.31    530.29 o 
  -7   3   4     4045.70     4529.99    128.14 o 
  -5   3   4    13199.26    12383.11    210.97 o 
  -3   3   4     1113.17     1246.44     94.61 o 
  -1   3   4       62.35      185.29     78.97 o 
   1   3   4     2025.25     1847.81    218.80 o 
   3   3   4      183.79      305.76     76.44 o 
   5   3   4     6565.35     6882.93    173.89 o 
   7   3   4       85.44       55.99     57.07 o 
   9   3   4    25011.41    25907.17    595.81 o 
  11   3   4     1369.81     1462.55     90.69 o 
  13   3   4    17814.47    17146.19    330.81 o 
  15   3   4     6920.11     6782.03    229.29 o 
  17   3   4     4762.97     4767.52    369.03 o 
  19   3   4      730.24      742.99    158.57 o 
  21   3   4     2381.65     2638.49    174.51 o 
  23   3   4        4.98      -35.75     99.49 o 
  25   3   4     1402.03     1494.45    168.41 o 
  27   3   4      352.39      495.22    144.65 o 
  29   3   4       26.74      225.30    144.51 o 
 -30   4   4        1.14      165.53    149.91 o 
 -28   4   4     1347.08     1802.50    229.45 o 
 -26   4   4      258.55      212.18    107.00 o 
 -24   4   4      333.67      360.55    101.39 o 
 -22   4   4      213.56      159.87     90.76 o 
 -20   4   4       33.79        8.74     88.76 o 
 -18   4   4       62.02      -61.03     78.73 o 
 -16   4   4      418.78      253.80     84.97 o 
 -14   4   4     4368.19     4767.48    165.27 o 
 -12   4   4     7645.26     7618.37    192.46 o 
 -10   4   4     7367.10     6927.01    174.50 o 
  -8   4   4     3042.16     3370.10    210.69 o 
  -6   4   4     6602.28     6631.95    145.41 o 
  -4   4   4       60.08       86.03     36.03 o 
  -2   4   4     1952.37     2174.54    136.18 o 
   0   4   4     5093.67     5335.19    238.70 o 
   2   4   4    17719.47    17537.10    347.77 o 
   4   4   4     7268.30     7182.68    161.42 o 
   6   4   4    13620.05    13320.31    251.38 o 
   8   4   4      164.09      155.67     54.89 o 
  10   4   4    13455.26    13662.44    298.30 o 
  12   4   4       70.43      106.11     85.01 o 
  14   4   4     2877.56     2821.10    158.88 o 
  16   4   4     1831.68     1850.10    125.28 o 
  18   4   4      713.73      777.54    123.59 o 
  20   4   4        2.64      -31.63    115.00 o 
  22   4   4        2.00        4.47     97.20 o 
  24   4   4      373.69      407.70    127.05 o 
  26   4   4      114.48      409.55    162.52 o 
  28   4   4      124.20      426.51    237.54 o 
  30   4   4       31.90      307.44    205.75 o 
 -29   5   4      136.89      147.05    138.32 o 
 -27   5   4    10155.68    10661.65    342.83 o 
 -25   5   4      565.22      841.53    200.33 o 
 -23   5   4     7530.73     7238.44    262.31 o 
 -21   5   4     1018.87      944.23    112.55 o 
 -19   5   4      186.36      307.25     95.20 o 
 -17   5   4      184.24       77.42     78.31 o 
 -15   5   4     1357.30     1185.74    102.00 o 
 -13   5   4    32708.83    31355.67    520.92 o 
 -11   5   4     5944.14     5745.52    168.06 o 
  -9   5   4    34588.66    31881.87    539.33 o 
  -7   5   4     5041.08     5173.50    147.52 o 
  -5   5   4    36326.80    35685.94    527.24 o 
  -3   5   4     3889.81     3969.79    106.09 o 
  -1   5   4     2978.40     2635.15    188.86 o 
   1   5   4     1507.17     1288.31    124.89 o 
   3   5   4     6037.90     5285.52    130.23 o 
   5   5   4    13263.60    13750.82    305.10 o 
   7   5   4    43513.54    44685.83    675.22 o 
   9   5   4    30249.20    29474.33    481.93 o 
  11   5   4     5967.67     5894.27    177.41 o 
  13   5   4    18524.53    18031.48    357.37 o 
  15   5   4     1435.74     1341.46    134.89 o 
  17   5   4     6372.23     6510.51    216.44 o 
  19   5   4     2149.98     1950.87    179.46 o 
  21   5   4     3138.76     3377.02    195.26 o 
  23   5   4      679.87      365.45    129.15 o 
  25   5   4     1005.17     1076.76    153.85 o 
  27   5   4     1509.98     1794.97    254.26 o 
  29   5   4        3.23       75.28    142.11 o 
 -30   6   4      133.91      416.22    250.52 o 
 -28   6   4      473.21      377.97    139.31 o 
 -26   6   4      263.08      253.24    115.52 o 
 -24   6   4     3103.26     3256.24    195.56 o 
 -22   6   4      540.45      392.12    108.00 o 
 -20   6   4      645.78      698.97    112.40 o 
 -18   6   4     1159.72     1210.55    120.93 o 
 -16   6   4     5021.94     5397.57    193.01 o 
 -14   6   4      387.29      427.19     86.12 o 
 -12   6   4     4997.56     5243.39    179.28 o 
 -10   6   4     1132.77     1222.90     87.96 o 
  -8   6   4      194.50      169.40     55.39 o 
  -6   6   4     3092.68     3151.21    109.13 o 
  -4   6   4       56.66       45.66     39.71 o 
  -2   6   4    11688.72    11878.43    468.02 o 
   0   6   4      254.45      268.83     93.44 o 
   2   6   4    14201.06    14887.28    339.62 o 
   4   6   4       73.71      106.98     45.89 o 
   6   6   4     9446.88     8956.04    240.96 o 
   8   6   4    46293.52    46342.07    707.71 o 
  10   6   4     1303.80     1714.30    188.28 o 
  12   6   4     5059.48     4899.89    174.25 o 
  14   6   4      120.47      281.71     86.01 o 
  16   6   4     1178.23     1038.96    114.34 o 
  18   6   4      950.67      882.20    183.11 o 
  20   6   4     1631.60     1903.23    252.06 o 
  22   6   4        1.74      -14.38    141.93 o 
  24   6   4     1563.43     1783.43    170.75 o 
  26   6   4      109.93       92.99    135.74 o 
  28   6   4      433.31      686.00    169.55 o 
 -29   7   4      623.21      971.86    365.88 o 
 -27   7   4     1855.23     2074.73    240.67 o 
 -25   7   4       14.89      110.75    106.51 o 
 -23   7   4     2552.59     3269.76    263.38 o 
 -21   7   4       59.09      101.07     95.27 o 
 -19   7   4      919.96     1068.47    122.38 o 
 -17   7   4      480.21      446.57    107.85 o 
 -15   7   4      229.98      199.05     88.90 o 
 -13   7   4     9986.25    10146.21    276.40 o 
 -11   7   4      836.19      963.13     98.14 o 
  -9   7   4    15948.91    15980.73    333.20 o 
  -7   7   4     2658.08     3070.52    118.00 o 
  -5   7   4    17491.83    17115.22    299.63 o 
  -3   7   4    15884.49    17306.63    307.94 o 
  -1   7   4    15183.62    16712.87    327.52 o 
   1   7   4     1181.00     1160.98    129.19 o 
   3   7   4    15352.58    14967.12    614.44 o 
   5   7   4      165.15      184.62    107.73 o 
   7   7   4      750.03      832.94    129.09 o 
   9   7   4    14132.52    14042.75    292.89 o 
  11   7   4       30.82        7.75     74.31 o 
  13   7   4     9191.48     8951.01    242.01 o 
  15   7   4      206.54      232.19     89.79 o 
  17   7   4     9146.75     8781.42    286.85 o 
  19   7   4      275.39      455.09    166.65 o 
  21   7   4     2452.23     2590.53    244.98 o 
  23   7   4      221.74      326.03    186.11 o 
  25   7   4      125.45      404.71    194.26 o 
  27   7   4      527.42      738.37    209.82 o 
 -28   8   4       10.75      300.34    145.09 o 
 -26   8   4        1.88       51.20    299.28 o 
 -24   8   4      941.01     1091.91    300.40 o 
 -22   8   4       67.03      173.92    105.35 o 
 -20   8   4     8909.13     8590.39    450.64 o 
 -18   8   4       35.12      193.92     97.22 o 
 -16   8   4    16065.18    14909.94    365.98 o 
 -14   8   4      241.33      157.32     88.00 o 
 -12   8   4     7545.39     7754.57    236.78 o 
 -10   8   4     2543.20     2299.77    540.78 o 
  -8   8   4     6506.31     6147.28    346.61 o 
  -6   8   4     8001.82     8322.87    296.05 o 
  -4   8   4     3263.21     3516.16    174.24 o 
  -2   8   4    27228.40    27061.76    560.63 o 
   0   8   4     6842.59     7550.94    260.36 o 
   2   8   4    16179.94    16248.97    419.34 o 
   4   8   4       37.39      140.55    123.92 o 
   6   8   4     5956.26     6257.55    258.26 o 
   8   8   4       12.89      171.85    129.78 o 
  10   8   4     7584.87     7812.01    288.20 o 
  12   8   4        7.79     -119.20    119.20 o 
  14   8   4     1104.22     1132.63    227.51 o 
  16   8   4      845.48      986.41    179.53 o 
  18   8   4       17.13      -20.88    161.36 o 
  20   8   4     7458.68     7337.99    361.83 o 
  22   8   4       38.00      301.14    176.48 o 
  24   8   4     2837.86     3228.70    511.41 o 
  26   8   4      924.54     1394.32    472.73 o 
 -25   9   4       81.91      196.47    264.30 o 
 -23   9   4       50.43       45.16    295.82 o 
 -21   9   4       11.22     -214.61    676.98 o 
 -19   9   4      535.69      573.03    257.03 o 
 -17   9   4      322.30      203.19    135.51 o 
 -15   9   4      433.38      558.55    138.48 o 
 -13   9   4     7431.47     7360.55    572.27 o 
 -11   9   4     1501.67     1648.70    193.10 o 
  -9   9   4     6701.61     6376.82    327.87 o 
  -7   9   4     1163.78     1126.01    312.12 o 
  -5   9   4      259.17      531.16    140.98 o 
  -3   9   4       65.23      131.92    138.54 o 
  -1   9   4     4485.10     2929.38    532.26 o 
   1   9   4       28.52      162.45    136.81 o 
   3   9   4     4638.00     4647.42    246.89 o 
   5   9   4      827.66      935.37    180.43 o 
   7   9   4     1399.37     1308.96    161.25 o 
   9   9   4      723.25      612.75    146.97 o 
  11   9   4      385.41      450.22    138.51 o 
  13   9   4     1296.60     1311.62    161.50 o 
  15   9   4      437.35      470.21    184.58 o 
  17   9   4     1276.83     1476.50    329.04 o 
  19   9   4       85.04      151.74    282.19 o 
  21   9   4     2282.42     2483.26    284.84 o 
  23   9   4        0.25      211.34    176.79 o 
  25   9   4      863.38     1159.02    253.76 o 
 -24  10   4      758.78     1328.69    454.50 o 
 -22  10   4      245.57      149.64    282.24 o 
 -20  10   4     2210.00     1675.88    862.97 o 
 -18  10   4      324.63       22.88    534.63 o 
 -16  10   4     2463.73     2577.40    522.34 o 
 -14  10   4        3.16     -237.73    272.53 o 
 -12  10   4     5604.46     5411.00    430.21 o 
 -10  10   4      161.85       52.99    231.14 o 
  -8  10   4     1420.70     1348.74    399.93 o 
  -6  10   4     2509.04     2524.86    287.83 o 
  -4  10   4       72.54      232.42    210.87 o 
  -2  10   4     4184.14     4946.31    457.72 o 
   0  10   4      136.85      153.05    229.50 o 
   2  10   4    18924.54    19544.40    725.93 o 
   4  10   4     4597.88     4779.25    357.37 o 
   6  10   4     1783.66     2012.32    225.05 o 
   8  10   4     2676.87     2539.48    192.01 o 
  10  10   4      154.94      -15.21    131.18 o 
  12  10   4      177.07      -20.96    124.03 o 
  14  10   4      389.70      374.68    235.65 o 
  16  10   4     2065.13     2233.28    351.28 o 
  18  10   4      483.78      390.69    183.94 o 
  20  10   4     2084.90     2402.72    271.28 o 
  22  10   4      161.00      424.07    395.25 o 
  24  10   4     3906.28     5408.07    406.72 o 
 -23  11   4     1493.21     1650.38    555.38 o 
 -21  11   4      153.28      339.76    301.03 o 
 -19  11   4     1396.48      162.82   2119.40 o 
 -17  11   4        0.82     -101.64    584.10 o 
 -15  11   4      546.51      317.60    668.38 o 
 -13  11   4      544.73      539.72    595.17 o 
 -11  11   4     1001.77     1243.40    321.24 o 
  -9  11   4     5212.29     5006.43    538.54 o 
  -7  11   4     2366.41     2198.97    460.20 o 
  -5  11   4      944.01     1072.90    246.93 o 
  -3  11   4      308.38      569.17    229.80 o 
  -1  11   4     1427.50     1560.29    318.77 o 
   1  11   4      162.81      263.81    231.53 o 
   3  11   4        3.55      -86.92    221.74 o 
   5  11   4     6021.65     6492.37    443.65 o 
   7  11   4     6444.17     6261.15    433.30 o 
   9  11   4       71.14      204.60    194.75 o 
  11  11   4     1511.20     1833.23    349.39 o 
  13  11   4     3512.11     3527.17    362.69 o 
  15  11   4      645.55      577.90    373.90 o 
  17  11   4     1780.78      971.48   1216.62 o 
  19  11   4       84.02      363.76    360.86 o 
  21  11   4        1.74      598.26    408.51 o 
 -20  12   4      604.19      943.76    348.14 o 
 -18  12   4        2.38     -463.61    463.61 o 
 -16  12   4      111.88      126.36    259.86 o 
 -14  12   4        5.57     -608.89    645.72 o 
 -12  12   4     3298.01     2680.51    746.74 o 
 -10  12   4      998.32      877.70    320.05 o 
  -8  12   4      198.61       61.57    367.80 o 
  -6  12   4     2265.02     2065.31    485.18 o 
  -4  12   4        1.78      109.95    408.62 o 
  -2  12   4     1059.77     1276.40    276.88 o 
   0  12   4      471.70      236.76    302.67 o 
   2  12   4      989.95     1233.72    272.20 o 
   4  12   4      420.24      278.98    245.79 o 
   6  12   4      674.77      812.60    276.14 o 
   8  12   4       85.91     -343.88    366.07 o 
  10  12   4     1423.50     1152.95    415.17 o 
  12  12   4       82.20     -192.21    310.71 o 
  14  12   4     3457.44     2611.44    571.95 o 
  16  12   4      108.81      229.14    429.43 o 
  18  12   4      312.70     1416.94    477.70 o 
  20  12   4      147.54     1846.58    507.53 o 
 -19  13   4      722.51      505.14    351.46 o 
 -17  13   4      208.71      100.25    283.18 o 
 -15  13   4        1.00     -266.50    266.50 o 
 -13  13   4      837.49      249.82    728.79 o 
 -11  13   4       43.88     -243.27    302.65 o 
  -9  13   4     7723.04     7940.55    573.97 o 
  -7  13   4      644.14      170.60    281.42 o 
  -5  13   4     5946.67     5870.10    687.38 o 
  -3  13   4      610.20      599.43    255.53 o 
  -1  13   4    11959.25    11413.86   1081.72 o 
   1  13   4     1158.37     1611.41    292.38 o 
   3  13   4     1436.84     1624.29    474.13 o 
   5  13   4      488.61      384.89    407.72 o 
   7  13   4      267.72       -7.99    380.65 o 
   9  13   4     2904.64     2963.47    595.78 o 
  11  13   4      231.48     -530.12    746.59 o 
  13  13   4     4952.23     5042.62    627.64 o 
  15  13   4      129.91     -612.38    693.14 o 
  17  13   4     3176.44      788.85   1174.57 o 
 -16  14   4       33.58      -28.22    297.30 o 
 -14  14   4      571.10      -52.85    645.64 o 
 -12  14   4       49.19      162.33    311.42 o 
 -10  14   4      644.62      258.79    435.28 o 
  -8  14   4       29.21     -185.92    415.88 o 
  -6  14   4      987.09      162.97    314.53 o 
  -4  14   4      194.73     -145.99    383.50 o 
  -2  14   4       50.30     -372.61    372.61 o 
   0  14   4       19.86     -322.75    322.75 o 
   2  14   4       23.25     -260.64    396.20 o 
   4  14   4     1572.06     1384.70    490.47 o 
   6  14   4      839.51      428.25    455.02 o 
   8  14   4      281.30       63.74    422.37 o 
  10  14   4      510.93      150.80    427.37 o 
  12  14   4       70.05     -681.33    681.33 o 
  14  14   4      438.44     -462.78    632.03 o 
 -11  15   4       22.90      191.61    328.03 o 
  -9  15   4     1298.07      663.76    509.21 o 
  -7  15   4        3.29     -215.64    400.95 o 
  -5  15   4     5264.22     6266.40   1238.16 o 
  -3  15   4      513.86       63.15    438.53 o 
  -1  15   4     1376.77     1436.22    525.55 o 
   1  15   4        0.99     -355.11    355.11 o 
   3  15   4     1084.84      686.18    481.97 o 
   5  15   4        5.24     -403.25    403.25 o 
   7  15   4      731.82      276.46    463.41 o 
   9  15   4     1447.28     1248.49    535.95 o 
  -4  16   4      124.49     -334.08    449.34 o 
  -2  16   4      584.72      227.72    519.18 o 
   0  16   4      663.45     -205.79    386.75 o 
   2  16   4     2263.94     2250.46    578.88 o 
 -31   1   5      527.68      719.07    151.53 o 
 -29   1   5       92.21       89.67    113.51 o 
 -27   1   5     1773.71     2077.04    160.26 o 
 -25   1   5      503.29      566.23    109.03 o 
 -23   1   5     1207.89     1253.94    140.44 o 
 -21   1   5        5.00      -90.56     90.56 o 
 -19   1   5    17109.89    15852.41    381.94 o 
 -17   1   5       65.27      -14.40     63.79 o 
 -15   1   5    26156.22    24932.00    426.55 o 
 -13   1   5       26.18      -20.34     49.55 o 
 -11   1   5     3009.65     2771.61    149.82 o 
  -9   1   5    13968.40    13529.65    353.79 o 
  -7   1   5     3614.00     4064.03    107.29 o 
  -5   1   5    16232.65    16462.21    398.82 o 
  -3   1   5    30005.01    27531.01    456.13 o 
  -1   1   5    82765.44    87785.49   1889.08 o 
   1   1   5     1535.37     1653.59    106.96 o 
   3   1   5    23002.01    23938.33    483.99 o 
   5   1   5      909.34      777.19     58.44 o 
   7   1   5     1017.60      810.44     60.55 o 
   9   1   5     1229.57     1410.92    126.92 o 
  11   1   5      878.89      820.96     69.43 o 
  13   1   5    10299.63     9350.87    364.66 o 
  15   1   5      150.26      235.67     76.79 o 
  17   1   5     5162.57     4383.89    201.96 o 
  19   1   5     6036.71     6061.56    247.57 o 
  21   1   5    20043.22    19629.99    740.33 o 
  23   1   5     2209.85     2178.10    190.05 o 
  25   1   5     6752.45     7025.18    285.35 o 
  27   1   5     1354.47     1423.53    174.74 o 
  29   1   5        7.53      -89.78    136.01 o 
 -32   2   5      187.45      463.00    210.10 o 
 -30   2   5     7714.52     6253.59    482.17 o 
 -28   2   5     3450.65     3540.61    201.93 o 
 -26   2   5     5885.43     5866.43    276.38 o 
 -24   2   5     1358.23     1208.08    121.99 o 
 -22   2   5      924.98      982.94    113.48 o 
 -20   2   5     2920.43     2455.72    153.66 o 
 -18   2   5       72.83       19.31     79.29 o 
 -16   2   5    19741.04    18666.19    371.47 o 
 -14   2   5        6.48       15.64     57.75 o 
 -12   2   5    40577.31    41447.38    659.72 o 
 -10   2   5     5048.19     4989.16    145.56 o 
  -8   2   5    70484.17    77886.22   1663.84 o 
  -6   2   5    21380.79    22077.10    359.55 o 
  -4   2   5    54547.93    51324.08    797.78 o 
  -2   2   5      154.05      -68.41     68.41 o 
   0   2   5    15517.27    14268.93    257.14 o 
   2   2   5      160.38      203.14     46.36 o 
   4   2   5     4863.28     4707.92    151.44 o 
   6   2   5    53599.48    57154.45   1068.88 o 
   8   2   5     3386.08     2927.69    109.30 o 
  10   2   5    10074.54     9412.89    217.59 o 
  12   2   5      887.18      961.48     78.26 o 
  14   2   5    14389.83    13582.53    333.62 o 
  16   2   5     1772.59     1744.03    214.80 o 
  18   2   5        6.57      -64.75     89.91 o 
  20   2   5     5502.51     5230.52    229.35 o 
  22   2   5       22.78       12.94     98.29 o 
  24   2   5     2132.18     2187.57    181.72 o 
  26   2   5       82.86      247.69    126.54 o 
  28   2   5      474.40      464.89    150.10 o 
  30   2   5      482.04      843.21    173.74 o 
 -31   3   5       47.99      343.51    265.73 o 
 -29   3   5       56.51      320.26    143.02 o 
 -27   3   5     5442.77     5843.91    233.53 o 
 -25   3   5      167.34      200.07    101.87 o 
 -23   3   5      149.59      239.67    120.53 o 
 -21   3   5       91.76       52.38     87.36 o 
 -19   3   5     7493.82     6917.17    220.38 o 
 -17   3   5      311.55      159.57     83.53 o 
 -15   3   5    12858.92    12000.47    264.53 o 
 -13   3   5     9856.94    10112.54    227.17 o 
 -11   3   5     8946.93     9326.97    204.86 o 
  -9   3   5    10041.30    10957.57    226.15 o 
  -7   3   5     1245.42     1279.13     71.47 o 
  -5   3   5     5889.24     4571.45    150.20 o 
  -3   3   5     2055.78     1588.09     84.47 o 
  -1   3   5     2667.07     3240.45    107.33 o 
   1   3   5      984.73      657.26     76.55 o 
   3   3   5    21827.25    22588.51    356.79 o 
   5   3   5     6835.19     6515.27    172.53 o 
   7   3   5     6584.91     6888.41    168.27 o 
   9   3   5     3914.05     3811.10    133.51 o 
  11   3   5     6155.61     5379.02    187.38 o 
  13   3   5      601.56      547.94     88.92 o 
  15   3   5       10.00      126.04     80.57 o 
  17   3   5      514.65      425.10    134.55 o 
  19   3   5     3252.99     3291.72    210.84 o 
  21   3   5     2061.28     2164.94    210.20 o 
  23   3   5      295.30      276.72    121.24 o 
  25   3   5      542.64      497.60    137.42 o 
  27   3   5      256.87      282.49    195.97 o 
  29   3   5      218.98       43.20    188.16 o 
 -30   4   5     5082.40     5166.32    297.63 o 
 -28   4   5        7.82        1.53    110.56 o 
 -26   4   5    11305.64    10377.01    326.74 o 
 -24   4   5     1782.16     2229.64    162.70 o 
 -22   4   5     5848.12     5878.13    216.45 o 
 -20   4   5      664.59      744.93    104.95 o 
 -18   4   5        3.13      -45.07     84.13 o 
 -16   4   5    20474.18    20845.70    395.79 o 
 -14   4   5    31968.85    31722.66    522.99 o 
 -12   4   5    83050.02    79561.18   1275.88 o 
 -10   4   5     1115.39     1132.06     77.38 o 
  -8   4   5    38240.64    35098.91    734.93 o 
  -6   4   5     4386.30     5561.67    130.48 o 
  -4   4   5    13536.06    14387.34    292.83 o 
  -2   4   5        7.23       66.34     69.47 o 
   0   4   5     1140.12     2023.82    123.66 o 
   2   4   5    12298.17    12600.13    392.76 o 
   4   4   5    15472.83    16284.07    282.19 o 
   6   4   5   160466.69   164661.95   2230.72 o 
   8   4   5     6116.99     6854.68    177.68 o 
  10   4   5    29627.28    28843.46    474.42 o 
  12   4   5     1004.08      878.59     87.09 o 
  14   4   5     7215.36     7057.36    207.32 o 
  16   4   5     1526.21     1383.17    126.98 o 
  18   4   5     1291.26     1378.24    141.18 o 
  20   4   5     1104.31     1033.06    137.30 o 
  22   4   5       32.26       14.22     84.29 o 
  24   4   5     4473.99     4250.90    288.81 o 
  26   4   5      425.36      446.13    172.29 o 
  28   4   5     5115.10     4798.75    286.02 o 
 -29   5   5      326.77      659.18    323.22 o 
 -27   5   5      201.26      437.18    187.15 o 
 -25   5   5      474.18      720.67    262.65 o 
 -23   5   5      747.32      716.14    119.64 o 
 -21   5   5       20.68       58.91     95.88 o 
 -19   5   5     1629.13     1436.46    122.66 o 
 -17   5   5      464.98      471.21     97.44 o 
 -15   5   5     3929.25     3931.02    175.43 o 
 -13   5   5     1661.15     1830.26    109.97 o 
 -11   5   5       69.42       42.69     58.58 o 
  -9   5   5       13.90       23.63     51.49 o 
  -7   5   5      621.96      824.34     64.28 o 
  -5   5   5      234.50      552.81     70.54 o 
  -3   5   5     4348.75     4921.89    135.75 o 
  -1   5   5      356.16      331.12     85.26 o 
   1   5   5     5170.13     5170.56    177.52 o 
   3   5   5    13746.26    13371.94    247.54 o 
   5   5   5    12408.02    12809.46    247.25 o 
   7   5   5    64049.66    63769.49    925.65 o 
   9   5   5     2358.86     2492.55    117.38 o 
  11   5   5    16447.60    15736.25    313.06 o 
  13   5   5     9593.66     8998.75    239.31 o 
  15   5   5     2376.79     2434.39    139.55 o 
  17   5   5      613.48      652.46    112.13 o 
  19   5   5     1685.22     1744.16    154.02 o 
  21   5   5       41.62        4.10     99.38 o 
  23   5   5       39.81       56.29    107.82 o 
  25   5   5      257.77      258.60    142.69 o 
  27   5   5       71.33      162.78    135.38 o 
  29   5   5       34.53      -14.69    143.96 o 
 -30   6   5     4229.41     4957.44    321.62 o 
 -28   6   5      840.42      903.37    146.25 o 
 -26   6   5     3676.40     3903.87    220.17 o 
 -24   6   5      515.71      596.88    125.40 o 
 -22   6   5      631.69      763.22    127.26 o 
 -20   6   5     6646.50     6386.27    236.16 o 
 -18   6   5      261.14      306.10     94.33 o 
 -16   6   5     1004.81      961.88    113.28 o 
 -14   6   5       11.02      -34.04     74.71 o 
 -12   6   5    30899.19    29626.68    497.77 o 
 -10   6   5       44.10       43.80     59.89 o 
  -8   6   5    23007.56    21939.45    366.32 o 
  -6   6   5     3802.57     3884.87    116.43 o 
  -4   6   5    10036.43     9453.51    203.65 o 
  -2   6   5    23136.02    24912.93    474.06 o 
   0   6   5    10157.24    10646.48    268.24 o 
   2   6   5     6499.07     5842.68    243.96 o 
   4   6   5     2020.39     2167.85     86.52 o 
   6   6   5    34572.86    35747.34    560.34 o 
   8   6   5    40873.62    42350.51    792.74 o 
  10   6   5    40866.06    40623.42    644.04 o 
  12   6   5       11.30      -72.88     72.88 o 
  14   6   5    16267.05    16561.94    349.72 o 
  16   6   5      173.84      142.66     87.43 o 
  18   6   5     3045.12     3070.25    181.40 o 
  20   6   5      569.72      696.62    127.79 o 
  22   6   5        2.68      -37.74    108.53 o 
  24   6   5     2666.17     3132.30    214.97 o 
  26   6   5        5.96      -98.79    122.36 o 
  28   6   5     3128.06     3574.58    516.08 o 
 -29   7   5       47.91      236.82    142.28 o 
 -27   7   5     1616.20     1827.63    174.61 o 
 -25   7   5     1741.69     1877.48    168.02 o 
 -23   7   5     6523.01     6774.03    264.96 o 
 -21   7   5      860.62      940.69    126.34 o 
 -19   7   5     5097.63     5270.75    240.72 o 
 -17   7   5     2274.40     2112.21    141.64 o 
 -15   7   5     2645.04     2794.16    155.90 o 
 -13   7   5     1685.99     1924.23    135.13 o 
 -11   7   5     8098.32     7697.05    230.19 o 
  -9   7   5        5.69      -57.75     57.75 o 
  -7   7   5       32.75       64.05     57.24 o 
  -5   7   5    16144.73    15989.22    285.32 o 
  -3   7   5    14497.18    15415.32    449.15 o 
  -1   7   5    41095.14    40349.55    717.69 o 
   1   7   5    15261.68    16877.47    413.47 o 
   3   7   5    17846.07    18594.49    413.32 o 
   5   7   5      220.98      223.06    118.31 o 
   7   7   5       78.00      298.06    129.84 o 
   9   7   5       37.26      107.44    115.99 o 
  11   7   5     7771.49     7588.51    283.97 o 
  13   7   5      247.07      259.66    133.38 o 
  15   7   5      161.19       -4.95    121.80 o 
  17   7   5     7048.90     7154.89    342.49 o 
  19   7   5     1866.14     2137.23    225.36 o 
  21   7   5     2519.91     2656.97    255.81 o 
  23   7   5       99.46       91.26    177.17 o 
  25   7   5      535.49      624.35    313.96 o 
  27   7   5        8.80       12.74    314.71 o 
 -28   8   5       32.91      155.82    488.92 o 
 -26   8   5        4.18      137.52    293.54 o 
 -24   8   5       81.50       90.46    264.92 o 
 -22   8   5      608.21      657.88    189.38 o 
 -20   8   5        3.24      119.48     94.09 o 
 -18   8   5      276.04      442.42    103.22 o 
 -16   8   5     6504.76     6318.62    364.39 o 
 -14   8   5      669.41      701.61    145.20 o 
 -12   8   5     2432.43     2685.21    206.67 o 
 -10   8   5      428.13      347.41    272.51 o 
  -8   8   5     3081.04     2997.15    484.57 o 
  -6   8   5     3980.69     4350.35    231.32 o 
  -4   8   5    35560.09    37174.84    869.22 o 
  -2   8   5     2642.64     2991.11    170.24 o 
   0   8   5      448.21      445.22    142.12 o 
   2   8   5     1321.86     1680.54    158.62 o 
   4   8   5     2829.73     3179.35    193.14 o 
   6   8   5     7544.85     7449.03    286.52 o 
   8   8   5     4409.55     4561.95    235.85 o 
  10   8   5     1177.51     1219.00    163.46 o 
  12   8   5      193.16      190.34    132.61 o 
  14   8   5     3873.84     4019.21    228.80 o 
  16   8   5        5.65     -222.54    292.60 o 
  18   8   5     1532.11     1793.21    272.05 o 
  20   8   5        5.22     -127.63    318.35 o 
  22   8   5     1058.13     1155.66    265.26 o 
  24   8   5      108.04      213.07    192.11 o 
  26   8   5      303.74      698.10    260.34 o 
 -25   9   5      279.39      -43.05    765.30 o 
 -23   9   5     1975.50     2001.77    684.40 o 
 -21   9   5      997.67      693.90    346.36 o 
 -19   9   5     6818.75     7387.99    662.71 o 
 -17   9   5      550.37      226.33    255.67 o 
 -15   9   5    11426.74    10811.10    430.41 o 
 -13   9   5       64.02       38.69    123.73 o 
 -11   9   5     1019.10     1086.16    162.54 o 
  -9   9   5      326.15      575.76    155.97 o 
  -7   9   5        5.27       63.99    129.49 o 
  -5   9   5    14342.77    14343.41    423.37 o 
  -3   9   5     3946.16     4043.74    275.54 o 
  -1   9   5     6892.96     6612.14    410.38 o 
   1   9   5     1662.32     1834.83    212.04 o 
   3   9   5    10728.85    11451.06    348.54 o 
   5   9   5      662.35      694.13    155.35 o 
   7   9   5    15091.45    15180.03    409.37 o 
   9   9   5     3020.88     3330.78    210.99 o 
  11   9   5       15.80      -30.36    133.93 o 
  13   9   5     6952.65     7121.57    292.13 o 
  15   9   5      199.07      -41.03    230.94 o 
  17   9   5    10122.74    10958.58    448.54 o 
  19   9   5        1.68      166.14    161.42 o 
  21   9   5     8012.84     8447.52    410.95 o 
  23   9   5       51.24      207.02    323.37 o 
  25   9   5     2871.72     3510.50    689.83 o 
 -24  10   5      903.26     1232.57    480.18 o 
 -22  10   5       89.13      336.43    290.85 o 
 -20  10   5        4.91     -473.52    707.59 o 
 -18  10   5        9.02     -194.37    569.92 o 
 -16  10   5     2342.46     2330.76    355.92 o 
 -14  10   5      594.33      317.13    248.35 o 
 -12  10   5      195.74      486.35    251.28 o 
 -10  10   5     1975.60     1999.41    321.23 o 
  -8  10   5     1547.39      367.08   1010.50 o 
  -6  10   5      934.48     1301.72    317.77 o 
  -4  10   5       60.69       13.04    197.69 o 
  -2  10   5     7315.88     7072.12    885.66 o 
   0  10   5     1667.89     1707.32    224.55 o 
   2  10   5    10313.43    11073.88    679.33 o 
   4  10   5     3388.33     4008.34    270.97 o 
   6  10   5      794.76      569.81    158.74 o 
   8  10   5     1005.91     1174.36    166.38 o 
  10  10   5       37.45      -62.22    131.57 o 
  12  10   5       20.05      -40.47    126.97 o 
  14  10   5      567.14      565.10    153.02 o 
  16  10   5      425.53      258.46    261.81 o 
  18  10   5       12.74        8.35    273.93 o 
  20  10   5      190.37       98.60    338.28 o 
  22  10   5      297.23      366.11    506.29 o 
 -23  11   5     1823.84     1995.87    453.33 o 
 -21  11   5      214.58      350.65    317.10 o 
 -19  11   5     3515.18     3323.48   1075.78 o 
 -17  11   5      494.36      510.51    306.18 o 
 -15  11   5     5154.04     4378.19    465.52 o 
 -13  11   5      935.64      540.41    445.17 o 
 -11  11   5      996.98      561.50    849.27 o 
  -9  11   5     4553.31     2786.92    522.59 o 
  -7  11   5      105.27     -240.51    402.09 o 
  -5  11   5     3405.26     3915.87    356.38 o 
  -3  11   5        1.76        1.42    188.35 o 
  -1  11   5     2256.56     2911.33    425.18 o 
   1  11   5       16.39      187.43    228.01 o 
   3  11   5    13559.89    14060.33    602.04 o 
   5  11   5     3781.47     4420.84    372.16 o 
   7  11   5      248.76        8.01    309.04 o 
   9  11   5      465.59      413.16    270.79 o 
  11  11   5     1419.78     1143.07    223.88 o 
  13  11   5     1128.29     1251.29    230.34 o 
  15  11   5     1644.56     1494.51    399.58 o 
  17  11   5     1167.61     2137.42    473.97 o 
  19  11   5       21.33      674.08    400.64 o 
  21  11   5     4542.43     5012.73    710.13 o 
 -20  12   5       33.03     -269.48    269.48 o 
 -18  12   5       76.81     -120.22    297.27 o 
 -16  12   5      659.80      124.95    953.53 o 
 -14  12   5       46.24     -135.40    376.83 o 
 -12  12   5      718.17     1199.81    347.42 o 
 -10  12   5     1687.38     1149.43    468.28 o 
  -8  12   5     6054.29     5923.43    666.06 o 
  -6  12   5     2285.86     2542.91    396.93 o 
  -4  12   5     3732.83     3651.05    352.85 o 
  -2  12   5        0.05     -204.93    204.93 o 
   0  12   5     1096.39     1050.26    269.62 o 
   2  12   5     1850.07     2048.99    311.80 o 
   4  12   5      664.94      469.26    256.63 o 
   6  12   5      417.34      320.35    255.67 o 
   8  12   5     3342.60     3317.54    371.27 o 
  10  12   5     4582.76     5554.83    637.29 o 
  12  12   5      180.58     -248.54    632.86 o 
  14  12   5     2460.49     2228.05    486.57 o 
  16  12   5      248.23     -841.88    841.88 o 
  20  12   5      305.46     1740.10    505.04 o 
 -19  13   5      124.96       77.33    312.71 o 
 -17  13   5      387.52      423.82    330.23 o 
 -15  13   5        2.73     -174.25    279.69 o 
 -13  13   5       49.31      100.40    293.43 o 
 -11  13   5     4243.69     3462.02    990.61 o 
  -9  13   5      451.78       27.73    422.65 o 
  -7  13   5      352.17      -60.13    286.89 o 
  -5  13   5      800.06      947.48    556.34 o 
  -3  13   5       16.44       50.99    247.75 o 
  -1  13   5       18.48     -204.16    204.16 o 
   1  13   5       14.44     -232.11    232.11 o 
   3  13   5      154.23     -128.31    250.99 o 
   5  13   5      171.14     -250.07    364.41 o 
   7  13   5     1422.81     1118.94    611.11 o 
   9  13   5       11.11     -337.47    337.47 o 
  11  13   5     2099.36     1832.86    506.69 o 
  13  13   5       73.21     -525.65    711.99 o 
  15  13   5      402.66     -795.06    795.06 o 
 -16  14   5      599.71      411.62    804.52 o 
 -14  14   5        2.59     -217.94    288.49 o 
 -12  14   5      495.42      747.25    340.49 o 
 -10  14   5       38.98     -474.96    474.96 o 
  -8  14   5     6435.94     4359.31    600.54 o 
  -6  14   5       71.02     -283.41    354.20 o 
  -4  14   5     3118.80     3893.87    446.03 o 
  -2  14   5       77.76     -229.80    229.80 o 
   0  14   5       14.14     -393.30    393.30 o 
   2  14   5      799.38       45.61    473.35 o 
   4  14   5       20.99     -363.19    363.19 o 
   6  14   5     1206.19     1038.04    460.77 o 
   8  14   5        3.46     -348.27    348.27 o 
  10  14   5     5558.31     6529.52    746.91 o 
  12  14   5        5.77     -449.11    449.11 o 
  14  14   5     1952.87     1753.42    651.50 o 
 -11  15   5        1.49     -482.55    482.55 o 
  -9  15   5      146.52     -306.27    306.27 o 
  -7  15   5       14.30     -389.03    389.03 o 
  -5  15   5      267.37      -24.71    422.02 o 
  -3  15   5      253.25     -428.51    428.51 o 
  -1  15   5      412.13     -215.14    215.14 o 
   1  15   5       33.75     -426.57    426.57 o 
   3  15   5      487.20     -119.77    434.53 o 
   5  15   5        9.02     -259.78    404.45 o 
   7  15   5        6.70     -422.13    422.13 o 
   9  15   5        3.45     -411.71    411.71 o 
  -2  16   5       66.31     -435.23    435.23 o 
   0  16   5      463.72     -415.31    415.31 o 
 -32   0   6       71.30      249.98    205.10 o 
 -30   0   6     4653.05     4852.65    364.37 o 
 -28   0   6     7351.54     6590.56    348.14 o 
 -26   0   6    10854.28    10481.33    425.06 o 
 -24   0   6    12574.37    12060.84    426.87 o 
 -22   0   6     1464.45     1478.85    286.47 o 
 -20   0   6      340.57      142.83    135.67 o 
 -18   0   6     3889.03     3415.40    212.94 o 
 -16   0   6     5095.65     4979.66    473.56 o 
 -14   0   6    31919.83    29314.39   1023.76 o 
 -12   0   6    14490.80    11750.01    941.73 o 
 -10   0   6     1446.73     1233.94    105.09 o 
  -8   0   6   123471.97   129051.21   2485.43 o 
  -4   0   6     1407.78     1245.76    160.56 o 
  -2   0   6    38635.23    44928.82    897.81 o 
   0   0   6   100855.20    96747.77   1853.42 o 
   2   0   6    49958.71    51898.26   1096.59 o 
   4   0   6    80054.15    86409.26   1889.81 o 
   6   0   6    16671.54    15818.80    455.22 o 
   8   0   6     3190.43     2850.37    191.52 o 
  10   0   6    10358.59    11762.73    869.22 o 
  12   0   6     2636.24     3592.35    276.62 o 
  14   0   6    58167.34    56201.09   1417.34 o 
  16   0   6     4217.84     4084.22    600.54 o 
  18   0   6    50762.32    48338.65   1239.03 o 
  20   0   6     1149.56     1105.98    196.43 o 
  22   0   6    14433.25    13623.76   1546.83 o 
  24   0   6       44.94      147.37    193.07 o 
  26   0   6     1693.35     1441.47    238.90 o 
  28   0   6      115.81       23.95    199.26 o 
  30   0   6      110.93     -200.18    200.18 o 
 -31   1   6      425.62      634.09    152.85 o 
 -29   1   6     1274.09     1277.96    165.33 o 
 -27   1   6     1223.58     1242.37    162.03 o 
 -25   1   6     6709.80     6155.96    285.15 o 
 -23   1   6      467.28      464.72    121.99 o 
 -21   1   6     3850.95     3681.84    170.63 o 
 -19   1   6     4128.29     3965.57    165.89 o 
 -17   1   6     3014.26     2902.44    135.55 o 
 -15   1   6     3743.80     3355.04    136.54 o 
 -13   1   6    22317.47    21994.37    378.70 o 
 -11   1   6    26367.40    26660.10    429.97 o 
  -9   1   6      679.27      823.20     62.53 o 
  -7   1   6     6321.81     4568.64    292.71 o 
  -5   1   6     1073.89     1732.41     94.37 o 
  -3   1   6      603.77      714.34     62.25 o 
  -1   1   6    19436.42    23143.35    399.68 o 
   1   1   6     1052.24     1814.36    113.70 o 
   3   1   6    20770.95    20334.81    442.07 o 
   5   1   6      206.59      167.62     47.51 o 
   7   1   6    11935.00    11671.79    263.58 o 
   9   1   6       33.41        0.84     41.98 o 
  11   1   6     2691.81     2627.29    142.21 o 
  13   1   6     6913.07     7137.02    236.35 o 
  15   1   6      192.66      230.88     92.43 o 
  17   1   6     1565.21     1726.79    142.00 o 
  19   1   6       64.07      -55.04    100.11 o 
  21   1   6     1160.89      997.98    132.63 o 
  23   1   6      320.33      464.05    127.23 o 
  25   1   6     1213.06     1331.59    164.28 o 
  27   1   6       56.94      126.64    129.64 o 
  29   1   6       43.47      -53.35    172.29 o 
 -32   2   6        1.33      226.13    159.36 o 
 -30   2   6     1423.31     1433.57    169.08 o 
 -28   2   6       63.37      171.34    118.31 o 
 -26   2   6     2203.55     2443.22    162.28 o 
 -24   2   6      239.29      215.86     96.30 o 
 -22   2   6     6077.04     5813.86    213.99 o 
 -20   2   6     8983.12     8286.34    343.46 o 
 -18   2   6     6061.58     6125.71    205.23 o 
 -16   2   6    13821.69    13261.25    295.99 o 
 -14   2   6     7349.44     7508.94    209.68 o 
 -12   2   6    24595.95    23802.07    419.33 o 
 -10   2   6     4454.69     5186.39    273.70 o 
  -8   2   6    16614.13    14871.85    272.42 o 
  -6   2   6      676.41      590.12     53.20 o 
  -4   2   6     9641.81     9166.97    169.71 o 
  -2   2   6     1806.98     1307.10     67.40 o 
   0   2   6    14303.76    14242.98    320.17 o 
   2   2   6     4863.60     4916.31    164.11 o 
   4   2   6    64569.13    64905.82   1032.56 o 
   6   2   6     5197.36     4938.65    134.43 o 
   8   2   6      509.10      406.78     59.71 o 
  10   2   6    32377.88    31034.94    494.33 o 
  12   2   6     1967.00     2140.87    106.93 o 
  14   2   6     7458.80     7349.70    201.87 o 
  16   2   6       86.89       -3.97     94.64 o 
  18   2   6     7151.94     7038.17    392.83 o 
  20   2   6       59.73        2.59     91.76 o 
  22   2   6    11154.80    10866.94    342.32 o 
  24   2   6      284.93      284.83    126.91 o 
  26   2   6       37.14      -85.47    113.69 o 
  28   2   6      893.66     1068.47    179.41 o 
  30   2   6      125.67      264.58    168.58 o 
 -31   3   6     1236.83     1088.66    187.16 o 
 -29   3   6     5133.13     5130.08    263.79 o 
 -27   3   6       15.46      304.52    138.88 o 
 -25   3   6     1605.67     1668.47    143.02 o 
 -23   3   6     3369.85     3203.14    170.50 o 
 -21   3   6     3923.76     3945.02    223.52 o 
 -19   3   6     7798.51     7674.73    253.84 o 
 -17   3   6      978.13      914.84     98.85 o 
 -15   3   6    38765.57    36484.84    592.13 o 
 -13   3   6    12966.91    13486.92    276.25 o 
 -11   3   6    27665.24    27805.54    470.05 o 
  -9   3   6     5911.90     5958.83    153.00 o 
  -7   3   6    19687.78    20160.34    446.91 o 
  -5   3   6     8914.91     8752.76    213.14 o 
  -3   3   6    29137.24    29130.00    537.50 o 
  -1   3   6    13588.85    16199.16    264.70 o 
   1   3   6    11086.13    11858.41    257.33 o 
   3   3   6    11142.75    11159.08    215.26 o 
   5   3   6    23511.96    24195.62    387.23 o 
   7   3   6    72887.88    71188.88   1149.93 o 
   9   3   6     1373.93     1269.68    117.73 o 
  11   3   6    23661.59    22228.23    444.66 o 
  13   3   6      506.83      429.94    140.03 o 
  15   3   6     2789.23     2509.98    154.40 o 
  17   3   6     1850.53     1766.61    145.05 o 
  19   3   6      574.08      584.56    108.51 o 
  21   3   6     5035.21     5136.25    253.69 o 
  23   3   6     4202.44     4205.40    230.33 o 
  25   3   6     3862.85     3655.13    223.82 o 
  27   3   6     1845.97     2407.40    321.13 o 
  29   3   6     4349.91     4534.11    277.43 o 
 -30   4   6      742.19     1101.41    283.38 o 
 -28   4   6     1506.93     1904.81    246.37 o 
 -26   4   6     1378.55     1510.27    172.49 o 
 -24   4   6      138.76      335.73    144.07 o 
 -22   4   6      364.63      317.31    137.60 o 
 -20   4   6       58.81       36.28     82.82 o 
 -18   4   6      452.22      345.63     93.47 o 
 -16   4   6      370.61      116.51     77.96 o 
 -14   4   6     5266.29     5361.29    176.96 o 
 -12   4   6     3516.07     3353.51    133.16 o 
 -10   4   6      152.13      130.49     55.30 o 
  -8   4   6      748.29      630.38     61.94 o 
  -6   4   6     1909.20     2011.55    105.71 o 
  -4   4   6     6857.22     6941.11    214.88 o 
  -2   4   6      148.62      191.25     61.30 o 
   0   4   6     4818.72     4647.75    119.96 o 
   2   4   6      744.62     1042.87     66.55 o 
   4   4   6     2976.96     3032.53    108.88 o 
   6   4   6     2257.90     2417.72    107.94 o 
   8   4   6    16129.44    15045.72    297.20 o 
  10   4   6     7032.89     7382.65    194.45 o 
  12   4   6     3401.33     3423.69    143.97 o 
  14   4   6      124.51       53.99     71.61 o 
  16   4   6       85.21       -7.81     93.20 o 
  18   4   6      570.22      386.37    109.02 o 
  20   4   6      467.88      400.80    139.14 o 
  22   4   6     1592.05     1820.08    405.07 o 
  24   4   6      531.52      592.35    191.73 o 
  26   4   6       33.73       74.99    132.46 o 
  28   4   6       80.83      196.82    142.78 o 
 -29   5   6     2214.63     2705.30    191.82 o 
 -27   5   6        6.00      243.69    312.11 o 
 -25   5   6      335.87      492.73    140.75 o 
 -23   5   6     3263.79     3554.58    195.09 o 
 -21   5   6      169.43      182.99     95.69 o 
 -19   5   6     4967.93     4085.65    188.33 o 
 -17   5   6     3491.31     3368.27    201.39 o 
 -15   5   6    34631.71    34766.56    583.56 o 
 -13   5   6     2625.76     2517.87    127.31 o 
 -11   5   6    33287.36    32578.04    651.46 o 
  -9   5   6     6096.79     7463.43    188.47 o 
  -7   5   6    14785.03    14470.27    326.94 o 
  -5   5   6       53.15       -0.87     49.91 o 
  -3   5   6        6.20      126.30     57.79 o 
  -1   5   6    30049.52    32180.02    571.51 o 
   1   5   6    24784.49    25996.29    487.84 o 
   3   5   6    17328.12    16083.46    287.50 o 
   5   5   6    20005.91    22555.53    383.15 o 
   7   5   6   101453.72   100813.16   1415.66 o 
   9   5   6       83.14       58.26     61.20 o 
  11   5   6     7451.44     7609.73    211.57 o 
  13   5   6     2387.58     2180.84    130.66 o 
  15   5   6    11622.95    10947.14    296.98 o 
  17   5   6     3534.42     3579.90    192.83 o 
  19   5   6       56.13       13.48    100.22 o 
  21   5   6     1039.35     1298.23    147.56 o 
  23   5   6      462.67      635.13    135.32 o 
  25   5   6     5672.85     6330.37    330.16 o 
  27   5   6      902.00     1050.95    239.87 o 
 -30   6   6      740.73      617.74    256.46 o 
 -28   6   6      276.80      532.13    138.78 o 
 -26   6   6      157.52      320.32    176.49 o 
 -24   6   6      529.38      632.40    120.59 o 
 -22   6   6     4320.90     4133.31    233.41 o 
 -20   6   6      706.68      730.56    112.77 o 
 -18   6   6     4071.30     3905.84    185.87 o 
 -16   6   6      258.72      267.64     94.14 o 
 -14   6   6      227.17      242.81     88.21 o 
 -12   6   6      782.39      612.45    123.29 o 
 -10   6   6     1336.08     1033.39     95.55 o 
  -8   6   6     1487.80     1154.07     76.96 o 
  -6   6   6        2.70      -31.09     63.55 o 
  -4   6   6     8393.20     9045.77    183.98 o 
  -2   6   6      269.32      176.49     70.18 o 
   0   6   6     8247.22     7553.68    224.46 o 
   2   6   6     2333.48     2559.14    149.45 o 
   4   6   6     2087.85     2190.60     86.48 o 
   6   6   6      639.31      593.22     66.76 o 
   8   6   6     6061.28     6343.59    226.00 o 
  10   6   6     2745.00     2804.87    167.59 o 
  12   6   6       50.36      118.28     73.66 o 
  14   6   6     3456.55     3424.49    159.11 o 
  16   6   6       84.83      187.23     97.86 o 
  18   6   6     4161.93     4072.17    207.98 o 
  20   6   6     1780.76     1967.05    158.24 o 
  22   6   6       11.30       20.86    106.75 o 
  24   6   6      429.12      324.63    151.53 o 
  26   6   6       62.98      269.25    195.14 o 
  28   6   6      350.80      565.80    231.22 o 
 -29   7   6      678.70     1041.26    195.49 o 
 -27   7   6      513.54      738.33    179.65 o 
 -25   7   6        8.41      148.51    112.90 o 
 -23   7   6     1548.76     1730.38    301.64 o 
 -21   7   6        5.60      -24.11    112.77 o 
 -19   7   6     4165.43     3803.61    189.13 o 
 -17   7   6      103.80      229.63     93.91 o 
 -15   7   6     2151.42     2410.56    147.88 o 
 -13   7   6     1633.09     1650.09    138.10 o 
 -11   7   6     7448.79     7210.70    500.43 o 
  -9   7   6     1527.42     1340.03    107.63 o 
  -7   7   6     1372.07     1120.95     87.80 o 
  -5   7   6      390.77      617.68    149.22 o 
  -3   7   6      700.33      924.53    101.67 o 
  -1   7   6     6669.03     6478.23    256.08 o 
   1   7   6     4208.75     3670.38    181.86 o 
   3   7   6     3388.12     3276.35    184.53 o 
   5   7   6     2267.74     2348.76    165.73 o 
   7   7   6    25363.93    25613.50    636.25 o 
   9   7   6     2353.24     2995.20    209.83 o 
  11   7   6      129.80      112.30    123.91 o 
  13   7   6      313.19      353.68    151.54 o 
  15   7   6     2362.70     2331.08    218.50 o 
  17   7   6     1270.55     1212.24    191.98 o 
  19   7   6     1185.28     1288.89    198.82 o 
  21   7   6     2861.84     2935.97    258.57 o 
  23   7   6      107.92      151.46    354.54 o 
  25   7   6     1398.10     1560.75    242.45 o 
  27   7   6        2.18       27.52    177.39 o 
 -28   8   6      260.43      662.90    223.73 o 
 -26   8   6     3203.95     2893.57    537.96 o 
 -24   8   6     1494.76     1419.99    226.00 o 
 -22   8   6     4993.23     4939.73    294.57 o 
 -20   8   6        4.67       37.14    128.04 o 
 -18   8   6     9782.63     9857.32    372.44 o 
 -16   8   6      476.82      495.23    322.78 o 
 -14   8   6     4118.31     4605.36    386.16 o 
 -12   8   6      681.51      767.76    157.69 o 
 -10   8   6      607.31      606.16    151.06 o 
  -8   8   6     3360.36     3189.70    206.36 o 
  -6   8   6     6923.88     6772.31    282.45 o 
  -4   8   6    25111.07    25038.18    655.06 o 
  -2   8   6      165.10      364.94    143.88 o 
   0   8   6     8000.79     7873.33    310.99 o 
   2   8   6      176.39      272.00    120.98 o 
   4   8   6     2868.40     2871.29    187.72 o 
   6   8   6     4026.44     4112.75    223.66 o 
   8   8   6     7814.93     7398.17    398.47 o 
  10   8   6      958.44      763.63    188.16 o 
  12   8   6        3.74       38.52    156.61 o 
  14   8   6     1858.40     2020.00    267.87 o 
  16   8   6      628.65      659.52    357.33 o 
  18   8   6     8688.92     8643.74    389.17 o 
  20   8   6      242.26      497.39    188.65 o 
  22   8   6     4640.54     4921.91    337.06 o 
  24   8   6      240.79      362.09    239.93 o 
  26   8   6      395.34      701.55    351.72 o 
 -25   9   6       68.16     -102.66    727.79 o 
 -23   9   6      293.05      235.49    485.29 o 
 -21   9   6       58.48       62.79    208.29 o 
 -19   9   6      332.59      536.92    160.01 o 
 -17   9   6     1791.22     1873.21    206.50 o 
 -15   9   6      814.70     1049.11    332.07 o 
 -13   9   6     1808.55     1928.42    192.03 o 
 -11   9   6       11.60       82.31    124.99 o 
  -9   9   6     4207.41     4185.96    287.63 o 
  -7   9   6     2389.10     2401.99    194.61 o 
  -5   9   6       70.63      192.11    132.86 o 
  -3   9   6     4585.06     5021.08    270.59 o 
  -1   9   6     2326.09     2536.30    214.92 o 
   1   9   6     1550.17     1466.16    209.74 o 
   3   9   6      102.85       95.37    187.52 o 
   5   9   6     4023.60     3822.32    228.17 o 
   7   9   6      181.16      208.40    149.53 o 
   9   9   6     9130.09     8969.90    322.58 o 
  11   9   6     2171.72     2621.04    211.75 o 
  13   9   6     1283.58      964.17    181.29 o 
  15   9   6      809.46      942.01    200.79 o 
  17   9   6      528.40      587.93    235.06 o 
  19   9   6     5349.04     5693.53    334.72 o 
  21   9   6       21.31        6.81    204.83 o 
  23   9   6      460.61      726.80    360.42 o 
 -24  10   6      540.91      780.53    344.39 o 
 -22  10   6     1882.32    -1237.13   1237.13 o 
 -20  10   6        7.73     -272.09    500.35 o 
 -18  10   6     4642.35     5155.78    623.88 o 
 -16  10   6     3506.50     3080.10    410.12 o 
 -14  10   6      547.32      515.00    326.55 o 
 -12  10   6     4909.16     4534.84    855.79 o 
 -10  10   6      847.08      618.37    261.03 o 
  -8  10   6     2986.06     3559.07    387.43 o 
  -6  10   6      814.83      822.18    160.05 o 
  -4  10   6     3077.86     3435.35    259.89 o 
  -2  10   6     1676.22     2182.76    218.57 o 
   0  10   6     6718.21     7204.35    354.89 o 
   2  10   6     1004.90     1426.62    220.30 o 
   4  10   6    13386.27    14698.90    480.37 o 
   6  10   6      158.51      160.67    180.13 o 
   8  10   6     1863.98     1786.87    182.69 o 
  10  10   6      352.43      340.02    147.35 o 
  12  10   6      516.60      572.80    152.12 o 
  14  10   6     3968.03     4367.75    252.92 o 
  16  10   6      640.84      713.69    178.45 o 
  18  10   6     4248.29     5148.54    328.89 o 
  20  10   6       60.65       37.08    193.40 o 
  22  10   6     4081.10     4930.55    468.38 o 
 -23  11   6        5.56      290.79    339.63 o 
 -21  11   6        1.46     -253.67    253.67 o 
 -19  11   6     1230.07     1170.65    886.35 o 
 -17  11   6     1357.92     1206.15    965.09 o 
 -15  11   6     1065.50     1224.48    372.11 o 
 -13  11   6      773.91      265.00    279.83 o 
 -11  11   6     2397.84     2476.01    544.35 o 
  -9  11   6     3293.18     2906.08    478.24 o 
  -7  11   6     2674.42     2550.85    298.57 o 
  -5  11   6        2.93      -60.39    197.66 o 
  -3  11   6        7.96      -94.34    189.88 o 
  -1  11   6     1133.29     1074.55    263.61 o 
   1  11   6      969.50      792.78    258.51 o 
   3  11   6     9551.58     9606.47    511.53 o 
   5  11   6     1939.60     2022.29    306.20 o 
   7  11   6      629.25     1022.40    291.74 o 
   9  11   6     3462.48     3887.76    371.69 o 
  11  11   6      963.75     1116.07    284.60 o 
  13  11   6      275.29     -178.09    333.47 o 
  15  11   6        8.14     -369.55    448.72 o 
  17  11   6       30.71     1432.68    414.72 o 
  19  11   6      349.00     1279.80    442.48 o 
  21  11   6     1635.20     2521.07    567.60 o 
 -20  12   6      309.84      478.77    325.03 o 
 -18  12   6     1224.75     1229.23    364.89 o 
 -16  12   6       53.93     -251.45    414.10 o 
 -14  12   6     3028.61     2338.51    411.02 o 
 -12  12   6      504.77      186.08    399.98 o 
 -10  12   6        4.45     -364.27    364.27 o 
  -8  12   6     4164.32     3076.63    547.36 o 
  -6  12   6       15.20       51.19    219.20 o 
  -4  12   6      161.16      -16.52    215.12 o 
  -2  12   6      158.48      203.28    239.47 o 
   0  12   6     1316.64     1085.85    276.65 o 
   2  12   6      248.36      110.60    238.30 o 
   4  12   6      107.25        9.26    235.12 o 
   6  12   6      211.21       56.64    246.35 o 
   8  12   6     5058.06     5046.60    432.35 o 
  10  12   6      355.40      176.27    262.72 o 
  12  12   6     1793.76     1202.09    423.37 o 
  14  12   6     2123.15     1491.52    904.44 o 
 -17  13   6       98.98     -273.48    282.44 o 
 -15  13   6     1748.76      890.08   1229.14 o 
 -13  13   6       21.30      136.20    288.83 o 
 -11  13   6     1088.31      944.73    569.78 o 
  -9  13   6       10.76     -389.23    473.96 o 
  -7  13   6     3857.81     3644.78   1138.32 o 
  -5  13   6      585.91      543.53    258.28 o 
  -3  13   6      531.33       21.67    264.08 o 
  -1  13   6     3174.29     3392.24    366.03 o 
   1  13   6     2459.00     2351.00    347.21 o 
   3  13   6     2162.66     2720.44    347.00 o 
   5  13   6     1069.81      941.98    307.33 o 
   7  13   6     3119.80     2674.35    525.00 o 
   9  13   6       42.40     -355.83    355.83 o 
  11  13   6     4365.88     4474.82    622.78 o 
  13  13   6      580.61      266.60    488.26 o 
 -14  14   6       42.92       -3.45    419.49 o 
 -12  14   6       12.61      126.47    305.70 o 
 -10  14   6     1026.43      279.17    820.89 o 
  -8  14   6       26.75     -366.73    366.73 o 
  -6  14   6      778.99      526.32    454.79 o 
  -4  14   6       14.93     -120.72    224.98 o 
  -2  14   6      475.08      198.06    241.93 o 
   0  14   6      180.00     -124.62    256.59 o 
   2  14   6        1.46     -498.83    498.83 o 
   4  14   6      306.96     -181.53    389.10 o 
   6  14   6       87.02     -393.24    393.24 o 
   8  14   6      442.46     -382.02    382.02 o 
  10  14   6       30.05     -291.79    388.35 o 
  12  14   6      147.94     -382.82    382.82 o 
 -11  15   6      173.76      -63.48    316.30 o 
  -9  15   6       93.65     -419.24    419.24 o 
  -7  15   6     1165.98      266.93    407.24 o 
  -5  15   6     2117.07     1743.82    701.84 o 
  -3  15   6      125.39     -676.27    781.80 o 
  -1  15   6     1579.20      781.23    505.06 o 
   1  15   6      339.52     -429.13    429.13 o 
   3  15   6      769.84      577.42    497.99 o 
   5  15   6      242.20       15.16    414.06 o 
   7  15   6     3172.34     3487.49    718.62 o 
   9  15   6        5.07     -290.11    412.18 o 
 -31   1   7      618.94      760.31    205.52 o 
 -29   1   7     4315.50     3800.86    270.76 o 
 -27   1   7     6180.61     5842.84    268.33 o 
 -25   1   7     4150.04     4176.72    235.09 o 
 -23   1   7       42.88      -43.63     79.06 o 
 -21   1   7    37800.49    33626.93    586.79 o 
 -19   1   7      116.07       71.22     78.37 o 
 -17   1   7     1867.75     1868.30    114.25 o 
 -15   1   7    15073.00    13471.78    278.85 o 
 -13   1   7      158.22      201.00     57.94 o 
 -11   1   7    87334.52    89173.46   1255.37 o 
  -9   1   7   100597.43   103812.52   1854.77 o 
  -7   1   7    30667.92    29187.63   1005.27 o 
  -5   1   7    27834.54    28495.25    487.09 o 
  -3   1   7    10137.99     8702.27    193.74 o 
  -1   1   7     4712.54     5117.94    151.96 o 
   1   1   7    44835.99    43407.72    853.26 o 
   3   1   7    12609.09    13295.53    243.53 o 
   5   1   7     8325.29     8443.25    224.84 o 
   7   1   7     7219.86     7518.24    251.22 o 
   9   1   7    23670.23    23469.25    502.79 o 
  11   1   7    15455.56    14192.70    276.32 o 
  13   1   7     6648.30     7091.16    227.59 o 
  15   1   7    23926.71    22691.31    781.32 o 
  17   1   7      920.20      913.83    127.37 o 
  19   1   7    11529.18    11510.82    340.32 o 
  21   1   7       38.10      -15.35    106.86 o 
  23   1   7     1124.92      988.76    168.81 o 
  25   1   7     1378.60     1436.19    169.64 o 
  27   1   7      279.54      197.57    140.50 o 
  29   1   7      305.45      457.04    350.07 o 
 -30   2   7       17.08      127.91    124.10 o 
 -28   2   7      497.55      649.60    131.70 o 
 -26   2   7      320.38      439.44    131.13 o 
 -24   2   7      767.30      781.27    112.43 o 
 -22   2   7     4032.09     4188.25    188.31 o 
 -20   2   7     5094.56     5056.53    203.84 o 
 -18   2   7     9266.87     7997.21    280.84 o 
 -16   2   7     1000.98      929.43     96.71 o 
 -14   2   7    17999.25    18073.74    335.38 o 
 -12   2   7      549.75      704.38     71.23 o 
 -10   2   7      285.99       94.09     54.30 o 
  -8   2   7    13725.52    15548.83    295.09 o 
  -6   2   7     9825.68    10058.82    212.27 o 
  -4   2   7     2490.64     3345.84    121.05 o 
  -2   2   7     1969.60     2275.14     88.12 o 
   0   2   7    29469.73    29999.81    449.04 o 
   2   2   7     6415.67     6704.67    196.15 o 
   4   2   7    12900.07    12310.24    252.91 o 
   6   2   7     2680.05     2832.70    111.13 o 
   8   2   7    34112.10    32971.06    517.06 o 
  10   2   7     1252.82     1414.43     86.76 o 
  12   2   7     4840.60     5064.27    159.74 o 
  14   2   7      552.70      402.37     99.75 o 
  16   2   7      248.86      221.49     98.24 o 
  18   2   7     7285.99     6616.65    273.54 o 
  20   2   7       33.25       38.30    100.84 o 
  22   2   7     5007.24     4991.26    244.02 o 
  24   2   7      846.97      877.48    149.99 o 
  26   2   7     1221.33     1179.99    167.51 o 
  28   2   7      875.27      820.30    169.10 o 
 -31   3   7       34.66      194.83    228.26 o 
 -29   3   7      975.63     1157.28    152.45 o 
 -27   3   7      233.07      337.93    201.84 o 
 -25   3   7     5825.99     5277.88    234.05 o 
 -23   3   7      160.73      239.82     94.93 o 
 -21   3   7     2654.24     2802.63    181.67 o 
 -19   3   7     5833.14     5401.18    198.18 o 
 -17   3   7     1021.81      633.09    131.89 o 
 -15   3   7    18655.87    19228.67    363.55 o 
 -13   3   7     2306.02     2087.47    202.33 o 
 -11   3   7    16689.41    15801.55    326.51 o 
  -9   3   7     4699.60     5159.94    151.19 o 
  -7   3   7       30.79       15.10     41.22 o 
  -5   3   7     2458.55     3299.64    122.38 o 
  -3   3   7     1985.07     2276.65    113.13 o 
  -1   3   7     3907.92     4001.58    118.25 o 
   1   3   7    24428.53    25241.78    394.33 o 
   3   3   7     2298.27     2946.81    154.46 o 
   5   3   7     3005.45     3547.06    141.93 o 
   7   3   7    10012.64     8997.43    224.79 o 
   9   3   7     1986.70     1917.78    165.40 o 
  11   3   7     4274.76     4042.72    263.68 o 
  13   3   7       64.24       62.83     95.10 o 
  15   3   7     8455.18     7918.29    262.20 o 
  17   3   7      134.70      104.10    103.55 o 
  19   3   7     3201.24     2957.03    179.72 o 
  21   3   7       63.21      143.04    109.92 o 
  23   3   7       98.54      127.18    180.36 o 
  25   3   7      565.44      601.90    136.44 o 
  27   3   7      552.42      662.48    237.47 o 
  29   3   7      722.49     1005.98    183.78 o 
 -30   4   7      296.95      576.44    202.94 o 
 -28   4   7     1114.26     1545.92    345.92 o 
 -26   4   7     4453.10     4456.87    299.08 o 
 -24   4   7       80.19       60.84    101.73 o 
 -22   4   7     9772.55     8870.19    286.80 o 
 -20   4   7     3369.15     3533.85    182.84 o 
 -18   4   7     4728.06     4486.65    187.89 o 
 -16   4   7      119.78       88.01     77.01 o 
 -14   4   7    26032.58    24399.85    434.56 o 
 -12   4   7      204.70       47.24     63.82 o 
 -10   4   7    11142.00    10372.71    221.60 o 
  -8   4   7    11440.00    11801.95    348.34 o 
  -6   4   7     7897.55     6983.59    198.38 o 
  -4   4   7    17717.86    14844.54    293.77 o 
  -2   4   7      495.15      792.22     70.41 o 
   0   4   7    70412.90    76350.10   1064.93 o 
   2   4   7    54144.14    59799.26    962.38 o 
   4   4   7    79741.12    84122.08   1177.92 o 
   6   4   7    29992.93    31607.40    500.65 o 
   8   4   7     6678.57     7048.60    186.89 o 
  10   4   7    11264.68    10995.58    246.95 o 
  12   4   7      646.73      633.11    104.28 o 
  14   4   7     3694.81     3528.44    303.55 o 
  16   4   7     4928.07     5117.56    269.22 o 
  18   4   7     3504.98     3953.72    247.66 o 
  20   4   7      131.13      270.87    133.61 o 
  22   4   7     6585.64     6652.58    273.76 o 
  24   4   7     2488.96     2881.19    201.92 o 
  26   4   7     4744.17     4786.48    283.39 o 
  28   4   7      239.18       68.95    143.71 o 
 -29   5   7        6.18      159.12    124.14 o 
 -27   5   7       66.15      331.54    265.33 o 
 -25   5   7     1045.85     1112.55    230.78 o 
 -23   5   7      895.06     1020.32    194.27 o 
 -21   5   7      863.38      927.07    123.02 o 
 -19   5   7       16.88       54.48    106.42 o 
 -17   5   7     1659.82     1500.11    133.40 o 
 -15   5   7      328.08       94.33    119.50 o 
 -13   5   7      409.33      305.90     84.84 o 
 -11   5   7     5678.35     5762.25    170.95 o 
  -9   5   7      593.63      516.09     67.29 o 
  -7   5   7     4579.10     4537.64    158.78 o 
  -5   5   7     3618.16     3191.80    125.76 o 
  -3   5   7     1859.10     2097.43    100.47 o 
  -1   5   7     3486.28     3903.42    149.90 o 
   3   5   7       16.76      -14.80     38.84 o 
   5   5   7     3369.44     3268.22    121.29 o 
   7   5   7     1401.59     1402.77     91.99 o 
   9   5   7     1430.00     1819.20    112.24 o 
  11   5   7        2.41      -24.58     67.07 o 
  13   5   7        1.72      -31.88     73.71 o 
  15   5   7        2.67      125.37    111.72 o 
  17   5   7      196.00      105.01    101.64 o 
  19   5   7       43.89      -31.73     98.83 o 
  21   5   7      276.04      184.62    116.23 o 
  23   5   7      470.38      544.03    128.70 o 
  25   5   7      105.41      390.31    139.50 o 
  27   5   7       27.71      380.56    181.39 o 
 -28   6   7      199.73      556.94    170.87 o 
 -26   6   7     2449.59     2597.81    187.60 o 
 -24   6   7      255.07      400.89    195.74 o 
 -22   6   7     9361.25     9033.93    294.98 o 
 -20   6   7       14.16      -11.46    112.26 o 
 -18   6   7     6995.62     6394.16    229.92 o 
 -16   6   7      171.37       27.50     90.13 o 
 -14   6   7     9456.71     9202.46    260.66 o 
 -12   6   7      393.41      315.85     83.13 o 
 -10   6   7     9337.84     8613.33    260.17 o 
  -8   6   7     8049.61     7789.62    209.76 o 
  -6   6   7     4318.65     4943.80    167.47 o 
  -4   6   7    11608.08    12730.96    272.28 o 
  -2   6   7    13676.51    15374.96    329.06 o 
   0   6   7    33197.68    33690.32    618.87 o 
   2   6   7      186.27      306.09     97.43 o 
   4   6   7     1504.93     1317.67     76.49 o 
   6   6   7      259.22      256.80     61.15 o 
   8   6   7    12882.77    12402.55    271.07 o 
  10   6   7      499.19      558.59     84.58 o 
  12   6   7     8761.22     8138.91    230.28 o 
  14   6   7     6880.67     7042.89    245.49 o 
  16   6   7      498.08      562.65    113.33 o 
  18   6   7     5172.21     5035.18    288.00 o 
  20   6   7      314.88      409.40    138.56 o 
  22   6   7     1302.31     1508.22    343.77 o 
  24   6   7       94.04      333.67    286.87 o 
  26   6   7     1775.32     2013.52    273.71 o 
 -29   7   7     1960.70     2272.07    323.16 o 
 -27   7   7      643.00      923.33    145.48 o 
 -25   7   7     2141.72     1973.29    184.18 o 
 -23   7   7      808.48      905.96    161.93 o 
 -21   7   7     3497.18     3357.52    192.41 o 
 -19   7   7      763.93      834.13    159.85 o 
 -17   7   7     1944.40     1710.26    137.59 o 
 -15   7   7       72.62      193.09    113.35 o 
 -13   7   7      130.54      110.64     87.85 o 
 -11   7   7     8403.06     8515.29    261.67 o 
  -9   7   7     1115.58      966.97     95.20 o 
  -7   7   7    13658.13    12633.78    454.48 o 
  -5   7   7     3958.12     4039.11    223.34 o 
  -3   7   7    14516.63    13426.07    388.79 o 
  -1   7   7      580.19      719.82     98.32 o 
   1   7   7      109.51       60.09    107.72 o 
   3   7   7     7536.13     8061.24    334.27 o 
   5   7   7     5174.03     5672.69    249.47 o 
   7   7   7    13794.63    14314.92    375.55 o 
   9   7   7     2856.91     3133.94    199.73 o 
  11   7   7     8055.84     8111.20    298.82 o 
  13   7   7      654.01      627.70    150.57 o 
  15   7   7       35.74      -76.85    153.57 o 
  17   7   7       49.51      299.19    159.25 o 
  19   7   7      134.32      257.78    196.20 o 
  21   7   7      500.86      523.44    179.87 o 
  23   7   7      177.41      209.00    230.32 o 
  25   7   7      982.28     1311.77    251.05 o 
 -26   8   7      543.59      637.32    277.83 o 
 -24   8   7      453.29      608.01    184.42 o 
 -22   8   7     1050.02      905.01    256.72 o 
 -20   8   7      636.86      491.67    155.17 o 
 -18   8   7     3660.85     3465.28    245.30 o 
 -16   8   7     1672.59     1469.06    174.54 o 
 -14   8   7     2114.54     2003.34    446.83 o 
 -12   8   7       33.19      170.68    143.37 o 
 -10   8   7      189.07      114.22    167.80 o 
  -8   8   7     2235.54     2338.47    190.88 o 
  -6   8   7      122.22       92.86    238.95 o 
  -4   8   7       39.38      102.74    133.54 o 
  -2   8   7      262.65      392.39    153.27 o 
   0   8   7     9270.88     9625.49    484.23 o 
   2   8   7      459.48      554.11    131.54 o 
   4   8   7      734.71      976.88    149.78 o 
   6   8   7        0.15      177.69    140.59 o 
   8   8   7     1785.53     1994.43    188.76 o 
  10   8   7    70850.48    67403.36   1934.07 o 
  12   8   7    23693.93    22489.67    527.17 o 
  14   8   7       64.74      -54.52    249.61 o 
  16   8   7     2804.18     2927.08    244.77 o 
  18   8   7       14.15       73.07    207.97 o 
  20   8   7     1285.76     1489.40    359.47 o 
  22   8   7       75.39      106.70    373.48 o 
  24   8   7        9.55      -91.84    205.43 o 
 -25   9   7     2416.01     2429.91    543.47 o 
 -23   9   7       17.84      -57.44    382.84 o 
 -21   9   7      395.69      502.33    319.39 o 
 -19   9   7     4353.63     4262.98    317.90 o 
 -17   9   7     1350.39     1671.71    337.68 o 
 -15   9   7     8322.42     7983.71    322.80 o 
 -13   9   7      151.06      214.65    135.33 o 
 -11   9   7     8490.39     9475.80    579.80 o 
  -9   9   7     4303.49     4447.09    248.98 o 
  -7   9   7    13311.44    13591.97    427.43 o 
  -5   9   7      745.49      696.37    151.26 o 
  -3   9   7     3309.57     3343.37    231.19 o 
  -1   9   7       55.52      225.70    167.90 o 
   1   9   7     5079.77     5927.20    326.30 o 
   3   9   7      492.59      403.14    201.30 o 
   5   9   7        3.77      247.07    202.28 o 
   7   9   7     9108.36     9507.30    337.38 o 
   9   9   7     7535.17     7598.20    307.94 o 
  11   9   7    14883.11    14679.13    489.58 o 
  13   9   7    12007.44    12332.02    380.10 o 
  15   9   7     5935.03     6371.65    330.98 o 
  17   9   7      146.13      406.99    213.80 o 
  19   9   7     5007.25     5381.56    347.86 o 
  21   9   7      538.51      600.62    197.19 o 
  23   9   7      129.75       84.85    194.31 o 
 -24  10   7       84.89      174.46    320.61 o 
 -22  10   7      824.85      309.17    986.28 o 
 -20  10   7      976.43      123.73   1461.89 o 
 -18  10   7      332.75      262.30    333.69 o 
 -16  10   7      643.73      528.08    306.59 o 
 -14  10   7     1601.15     1512.22    343.80 o 
 -12  10   7     3194.98     3356.81    247.10 o 
 -10  10   7     2513.27     2142.68    368.17 o 
  -8  10   7      150.67      112.15    130.05 o 
  -6  10   7      404.84      382.41    145.03 o 
  -4  10   7       22.24       28.45    144.72 o 
  -2  10   7      780.30      852.63    181.68 o 
   0  10   7      452.57      672.53    212.32 o 
   2  10   7     3149.33     3069.16    268.60 o 
   4  10   7     5978.45     6924.55    361.37 o 
   6  10   7       66.57       55.05    190.44 o 
   8  10   7     3091.32     3290.35    252.32 o 
  10  10   7      689.84      493.26    189.03 o 
  12  10   7      452.93      356.18    155.66 o 
  14  10   7      170.86        6.74    359.94 o 
  16  10   7       83.32      251.85    186.60 o 
  18  10   7      178.39      595.77    214.74 o 
  20  10   7      645.93      663.37    203.23 o 
  22  10   7      573.90      718.52    465.48 o 
 -23  11   7      365.90      484.33    405.19 o 
 -21  11   7     1690.42      340.86   2346.44 o 
 -19  11   7      269.76      211.50    290.49 o 
 -17  11   7       45.11     -452.00    452.00 o 
 -15  11   7     3396.79     2986.45    438.08 o 
 -13  11   7      202.00     -355.93    423.83 o 
 -11  11   7    14083.31    12627.23   1140.28 o 
  -9  11   7      148.29     -281.24    562.84 o 
  -7  11   7     5522.33     6123.09    629.67 o 
  -5  11   7     1241.13      214.58    276.47 o 
  -3  11   7     2559.33     2699.13    384.88 o 
  -1  11   7      496.16      544.12    349.96 o 
   1  11   7     4623.84     4552.86    391.99 o 
   3  11   7     2662.30     3558.43    351.56 o 
   5  11   7      139.06     -233.06    233.06 o 
   7  11   7     3351.11     3614.71    453.18 o 
   9  11   7      283.16     -102.19    241.90 o 
  11  11   7     3851.91     4540.09    399.12 o 
  13  11   7      218.52       -1.19    346.77 o 
  15  11   7     5443.44     5576.19    683.61 o 
  17  11   7      154.81      174.90    272.78 o 
  19  11   7     2868.09     3435.04    583.76 o 
  21  11   7       21.64      713.03    427.57 o 
 -20  12   7     1188.13     1203.92    399.06 o 
 -18  12   7     2862.51     2007.85   1279.34 o 
 -16  12   7     4433.64     3780.99    762.74 o 
 -14  12   7      930.46     1060.02    353.27 o 
 -12  12   7      329.47     -207.61    786.81 o 
 -10  12   7     2686.65     2085.22    622.84 o 
  -8  12   7        4.28     -457.30    929.71 o 
  -6  12   7      987.89      673.51    335.18 o 
  -4  12   7      541.31      387.59    257.85 o 
  -2  12   7      295.76      135.97    322.24 o 
   0  12   7     2260.97     2579.40    330.56 o 
   2  12   7       11.66      -85.80    234.83 o 
   4  12   7     1820.76     1935.30    323.63 o 
   6  12   7      623.06      220.87    268.62 o 
   8  12   7     1711.21     1442.73    301.40 o 
  10  12   7       13.11     -238.39    238.39 o 
  12  12   7      218.66     -253.14    253.14 o 
 -17  13   7      872.93      437.94    347.34 o 
 -15  13   7       27.60      -18.66    305.08 o 
 -13  13   7     1209.45      421.46    962.60 o 
 -11  13   7       47.63     -195.86    282.61 o 
  -9  13   7      174.87     -245.62    276.34 o 
  -7  13   7      806.78      352.50    906.72 o 
  -5  13   7      396.54      282.65    366.08 o 
  -3  13   7        5.77      -67.51    361.41 o 
  -1  13   7      227.64      124.59    317.60 o 
   1  13   7      368.85      208.55    261.23 o 
   3  13   7        2.14     -264.22    264.22 o 
   5  13   7     1101.73     1243.26    307.88 o 
   7  13   7      171.54      -52.57    283.97 o 
   9  13   7      230.59     -114.11    377.07 o 
  11  13   7      486.36      197.01    442.69 o 
 -14  14   7     2015.67     1217.95   1046.68 o 
 -12  14   7        7.48     -539.59    539.59 o 
 -10  14   7      592.31       61.84    905.03 o 
  -8  14   7     1288.64      659.38    359.57 o 
  -6  14   7        1.37     -313.04    601.78 o 
  -4  14   7     7366.49     8524.85    974.25 o 
  -2  14   7      930.59      877.42    309.19 o 
   0  14   7     2463.50     2461.20    355.65 o 
   2  14   7      585.80       96.56    273.46 o 
   4  14   7      656.44      246.86    415.45 o 
   6  14   7        5.47     -358.93    358.93 o 
   8  14   7     1964.78     1816.08    528.78 o 
  10  14   7      420.61     -195.82    391.49 o 
  12  14   7      560.27     -681.54    681.54 o 
  -9  15   7       10.13     -426.86    467.20 o 
  -7  15   7      717.70        2.07    533.87 o 
  -5  15   7      648.40      229.99    468.28 o 
  -3  15   7      493.96      348.83    533.97 o 
  -1  15   7        0.56     -442.07    442.07 o 
   1  15   7        0.55     -456.78    456.78 o 
   3  15   7       64.09     -375.73    375.73 o 
   5  15   7      145.20     -469.62    469.62 o 
   7  15   7      123.71     -404.99    430.97 o 
 -32   0   8     5449.18     5528.13    403.09 o 
 -30   0   8      554.29      644.85    463.41 o 
 -28   0   8     2187.74     2147.37    311.12 o 
 -26   0   8     6361.37     5818.25    316.99 o 
 -24   0   8      796.94      917.74    192.95 o 
 -22   0   8     5122.50     3699.85    563.74 o 
 -20   0   8     5633.69     4998.06    395.44 o 
 -18   0   8    18457.77    16301.29    815.57 o 
 -16   0   8       30.37       -3.10     87.22 o 
 -14   0   8    20281.76    18704.40    487.35 o 
 -12   0   8     1196.86     1931.57    218.53 o 
 -10   0   8   124105.80   129050.52   2512.75 o 
  -8   0   8    55869.68    60202.52   2723.76 o 
  -6   0   8    20390.44    17946.99    420.85 o 
  -4   0   8    62860.93    64193.08   1273.78 o 
  -2   0   8     7142.79     6639.86    212.30 o 
   0   0   8    13396.59    15121.42    364.36 o 
   2   0   8   116316.42   123180.39   2372.55 o 
   4   0   8    10730.41     9356.79    342.65 o 
   6   0   8     8467.36     7783.68    315.89 o 
   8   0   8    58538.16    57523.96   1347.03 o 
  10   0   8    28743.36    30455.44    800.16 o 
  14   0   8       37.58      125.25    133.95 o 
  16   0   8    17432.48    15869.79    635.14 o 
  18   0   8      684.11      609.67    171.54 o 
  20   0   8     1104.35     1013.72    194.85 o 
  22   0   8     2133.84     2018.27    266.82 o 
  24   0   8       19.30     -138.59    162.10 o 
  26   0   8     7882.34     8456.17    895.32 o 
  28   0   8      523.55      636.40    226.81 o 
 -31   1   8        3.98      -39.62    164.44 o 
 -29   1   8      175.00      301.88    204.16 o 
 -27   1   8        4.43      359.13    214.71 o 
 -25   1   8     1272.65     1250.95    137.69 o 
 -23   1   8     1326.80     1392.76    122.51 o 
 -21   1   8       15.70       22.37     86.25 o 
 -19   1   8     1202.53     1346.10    113.30 o 
 -17   1   8     5772.78     5565.75    185.49 o 
 -15   1   8      130.58       -3.44     61.41 o 
 -13   1   8     4907.32     4567.18    151.00 o 
 -11   1   8     2758.36     2742.72    141.94 o 
  -7   1   8     1366.68     1814.97     94.00 o 
  -5   1   8       27.29      195.07     43.74 o 
  -3   1   8      262.76       39.42     44.19 o 
  -1   1   8     3241.16     3241.65    115.09 o 
   1   1   8      552.16      444.13     56.76 o 
   3   1   8     2982.38     2727.88    108.59 o 
   5   1   8     1326.02     1479.77    113.73 o 
   7   1   8     6306.11     5472.97    189.32 o 
   9   1   8      353.03      156.12     73.64 o 
  11   1   8     1537.83     1802.43    127.48 o 
  13   1   8     3044.57     3345.73    175.00 o 
  15   1   8     7410.40     6780.13    239.49 o 
  17   1   8       90.11      -15.07     96.27 o 
  19   1   8      163.49        3.60    100.63 o 
  21   1   8        3.22       47.34    105.50 o 
  23   1   8     1251.90     1377.56    158.78 o 
  25   1   8        2.05      -17.58    119.12 o 
  27   1   8      385.67      784.67    160.31 o 
  29   1   8       10.80      -13.35    148.88 o 
 -30   2   8       48.68      236.60    126.46 o 
 -28   2   8     1512.78     1545.55    166.42 o 
 -26   2   8        2.50       58.02     99.90 o 
 -24   2   8     1446.60     1308.38    130.56 o 
 -22   2   8     1408.97     1115.77    153.17 o 
 -20   2   8    28826.63    27230.70    521.07 o 
 -18   2   8     2387.77     2338.84    173.52 o 
 -16   2   8      232.27      176.72     74.31 o 
 -14   2   8    17539.52    16683.29    320.89 o 
 -12   2   8    14872.68    16532.16    307.96 o 
 -10   2   8    71442.97    71536.63   1435.73 o 
  -8   2   8     4380.62     3896.16    130.12 o 
  -6   2   8      668.63      916.67     66.16 o 
  -4   2   8     4944.93     4789.25    123.99 o 
  -2   2   8    35000.18    34448.86    506.74 o 
   0   2   8     3333.09     3830.53    120.89 o 
   2   2   8      157.92      215.14     63.74 o 
   4   2   8    58626.73    61235.86    966.35 o 
   6   2   8       18.82      -19.63     52.63 o 
   8   2   8    36061.07    33547.40    525.36 o 
  10   2   8       17.64       -3.12     49.49 o 
  12   2   8     2418.42     2389.92    151.18 o 
  14   2   8      193.43      222.65     98.73 o 
  16   2   8     7452.67     6959.56    318.49 o 
  18   2   8      298.02      185.83    107.11 o 
  20   2   8     1165.68     1248.75    172.16 o 
  22   2   8     4175.65     4366.75    232.34 o 
  24   2   8      302.41      287.32    252.30 o 
  26   2   8     4152.92     4511.11    258.20 o 
  28   2   8      942.48     1154.37    181.40 o 
 -31   3   8       46.42      150.87    131.73 o 
 -29   3   8     2359.23     2599.41    198.35 o 
 -27   3   8      172.22      545.44    165.00 o 
 -25   3   8     8756.67     8472.20    295.10 o 
 -23   3   8     1654.67     1651.26    142.21 o 
 -21   3   8      234.90      200.10     92.47 o 
 -19   3   8    12551.17    10803.64    280.21 o 
 -17   3   8     1248.46     1102.96    142.67 o 
 -15   3   8     1454.47     1414.08    106.27 o 
 -13   3   8     1456.03     1599.18    169.00 o 
 -11   3   8      421.06      427.28     66.31 o 
  -9   3   8      640.66      625.21     64.24 o 
  -7   3   8      327.41      212.35     51.53 o 
  -5   3   8     8186.12     8506.89    202.51 o 
  -3   3   8     4777.10     4706.60    146.59 o 
  -1   3   8      470.93      713.28     62.20 o 
   1   3   8    32601.15    32469.91    539.71 o 
   3   3   8    10843.69    11417.16    258.84 o 
   5   3   8    13065.15    12709.43    277.52 o 
   7   3   8     3352.42     3057.65    136.25 o 
   9   3   8     6299.08     5538.75    175.94 o 
  11   3   8     4204.51     3977.76    145.40 o 
  13   3   8        9.60       91.52     88.21 o 
  15   3   8     6789.09     6713.04    243.30 o 
  17   3   8     1234.00     1197.91    137.80 o 
  19   3   8     3930.29     3710.48    202.89 o 
  21   3   8      872.04      989.84    144.01 o 
  23   3   8     6277.81     6227.00    309.48 o 
  25   3   8      679.62      681.60    152.79 o 
  27   3   8      718.04      786.85    169.69 o 
  29   3   8       43.91      -37.75    157.49 o 
 -30   4   8        3.50     1248.73    533.63 o 
 -28   4   8      368.42      340.77    126.41 o 
 -26   4   8      458.70      675.87    184.42 o 
 -24   4   8        2.85       59.95     93.76 o 
 -22   4   8     1709.53     1782.08    163.60 o 
 -20   4   8     3179.42     3118.90    175.17 o 
 -18   4   8      856.12      876.51    114.75 o 
 -16   4   8      214.15       20.29     85.07 o 
 -14   4   8     1274.55     1283.45    105.63 o 
 -12   4   8     1452.69     1424.65     98.68 o 
 -10   4   8       43.06       -3.69     58.04 o 
  -8   4   8     3134.47     2844.90    138.95 o 
  -6   4   8     1131.60     1202.98     96.28 o 
  -4   4   8    16510.00    17437.65    370.48 o 
  -2   4   8     3490.97     3737.72    215.05 o 
   0   4   8        7.08       83.32     69.02 o 
   2   4   8     8119.42     8673.22    218.77 o 
   4   4   8     2008.48     2593.45    116.05 o 
   6   4   8       79.76       68.70     61.60 o 
   8   4   8     3589.52     3355.85    132.20 o 
  10   4   8      615.04      407.69     81.03 o 
  12   4   8     7559.47     6816.16    523.13 o 
  14   4   8      151.07       95.64    113.78 o 
  16   4   8      699.25      513.23    138.98 o 
  18   4   8     1688.66     1752.09    207.99 o 
  20   4   8      374.34      430.29    118.69 o 
  22   4   8        7.17       23.44    113.50 o 
  24   4   8      518.78      633.95    143.46 o 
  26   4   8      508.24      759.77    243.96 o 
  28   4   8      138.11      131.93    143.64 o 
 -29   5   8     3588.08     4238.20    410.98 o 
 -27   5   8       41.75      241.12    226.75 o 
 -25   5   8    10731.62    10259.52    329.43 o 
 -23   5   8       57.30      262.37    166.36 o 
 -21   5   8     9403.26     8666.88    279.96 o 
 -19   5   8       77.55      122.13     89.72 o 
 -17   5   8     4668.34     4211.23    188.80 o 
 -15   5   8     1047.99     1039.45    106.99 o 
 -13   5   8       57.78      140.48     79.65 o 
 -11   5   8     7370.12     6965.67    212.65 o 
  -9   5   8     6478.37     5915.74    199.30 o 
  -7   5   8    17003.61    16392.43    334.59 o 
  -5   5   8     2616.89     2917.78    126.76 o 
  -3   5   8    26311.67    26821.95    479.39 o 
  -1   5   8    28043.59    31296.14    486.17 o 
   1   5   8    59866.17    60614.04    869.47 o 
   3   5   8      127.18       98.32     67.06 o 
   5   5   8    17892.49    17453.52    317.88 o 
   7   5   8     1216.37     1419.83     93.27 o 
   9   5   8      110.03      133.34     72.99 o 
  11   5   8    30306.48    29234.75    502.45 o 
  13   5   8     4890.21     5322.77    269.16 o 
  15   5   8     1898.30     1942.84    151.29 o 
  17   5   8       33.00     -130.31    130.31 o 
  19   5   8     5239.89     5635.33    240.70 o 
  21   5   8     1006.83     1251.01    153.07 o 
  23   5   8     1195.74     1457.04    204.34 o 
  25   5   8      556.40      527.77    240.05 o 
  27   5   8     1432.79     1563.91    268.52 o 
 -28   6   8     1691.42     2053.29    254.63 o 
 -26   6   8      166.98      417.80    122.80 o 
 -24   6   8     3540.57     3604.59    206.38 o 
 -22   6   8      590.24      533.73    184.92 o 
 -20   6   8        0.17       64.93     90.56 o 
 -18   6   8     5310.98     4829.73    206.48 o 
 -16   6   8      701.69      657.01    112.07 o 
 -14   6   8      885.11      740.08    101.45 o 
 -12   6   8      364.37      425.26     89.22 o 
 -10   6   8     4390.14     4399.91    167.09 o 
  -8   6   8      305.88      417.64     83.37 o 
  -6   6   8     5751.67     5922.33    180.11 o 
  -4   6   8     1812.36     2171.50    107.16 o 
  -2   6   8       46.92       97.62    110.61 o 
   0   6   8        5.98       79.94    100.55 o 
   2   6   8     7909.04     9255.02    266.20 o 
   4   6   8     2804.69     2802.86    173.70 o 
   6   6   8      958.43     1137.32    145.21 o 
   8   6   8     5944.29     5358.64    250.04 o 
  10   6   8      814.72      880.25     99.17 o 
  12   6   8     7403.81     7179.99    238.33 o 
  14   6   8     2886.03     2883.54    172.44 o 
  16   6   8      129.74      108.81    153.74 o 
  18   6   8       23.37      -28.54    174.52 o 
  20   6   8       45.62      -38.72    150.08 o 
  22   6   8     2037.09     1981.89    241.36 o 
  24   6   8      282.75      385.07    195.52 o 
  26   6   8     1569.96     1654.14    270.91 o 
 -27   7   8     1077.54     1319.50    158.20 o 
 -25   7   8     3692.09     3547.79    245.73 o 
 -23   7   8      807.07      829.69    127.83 o 
 -21   7   8     3048.36     2807.71    283.97 o 
 -19   7   8        5.25      208.02    176.77 o 
 -17   7   8     3078.98     3174.02    176.40 o 
 -15   7   8     1463.59     1380.83    128.99 o 
 -13   7   8     4457.87     4436.66    191.55 o 
 -11   7   8     3672.11     3404.61    227.01 o 
  -9   7   8       31.28       85.68    113.08 o 
  -7   7   8    12265.52    12293.04    624.00 o 
  -5   7   8      268.29      205.21    133.16 o 
  -3   7   8     8563.36     8109.57    305.02 o 
  -1   7   8       47.83     -125.20    125.20 o 
   1   7   8     6014.50     5822.59    256.04 o 
   3   7   8      202.11      138.80    113.54 o 
   5   7   8     8584.07     8225.06    285.01 o 
   7   7   8     1886.92     2115.02    174.85 o 
   9   7   8       95.02       89.95    139.04 o 
  11   7   8    13232.00    12676.04    377.21 o 
  13   7   8     3548.54     3514.44    252.50 o 
  15   7   8     6581.91     6522.60    338.05 o 
  17   7   8        8.11     -147.25    147.25 o 
  19   7   8     5374.73     5642.01    337.65 o 
  21   7   8      256.88      282.51    279.40 o 
  23   7   8     1107.20     1141.11    374.97 o 
  25   7   8       72.37       87.66    208.04 o 
 -26   8   8       39.11        0.72    230.89 o 
 -24   8   8      592.01      762.63    178.59 o 
 -22   8   8        5.63      -30.16    137.82 o 
 -20   8   8      199.46      359.24    173.37 o 
 -18   8   8     3337.17     3435.97    250.18 o 
 -16   8   8       65.14      -43.26    209.89 o 
 -14   8   8    13468.97    13801.28    643.57 o 
 -12   8   8     1295.82     1188.61    216.24 o 
 -10   8   8     9180.03     9027.61    339.92 o 
  -8   8   8     4181.24     4004.84    242.65 o 
  -6   8   8     9570.39     9491.40    346.30 o 
  -4   8   8       87.84      127.25    137.20 o 
  -2   8   8      505.21      691.15    161.12 o 
   0   8   8     5942.78     6037.55    299.61 o 
   2   8   8      496.63      489.98    189.76 o 
   4   8   8     7226.13     7427.32    278.05 o 
   6   8   8     7305.97     7015.17    290.50 o 
   8   8   8    19610.01    20041.22    484.09 o 
  10   8   8     2903.14     2983.07    249.74 o 
  12   8   8    17499.17    16788.32    485.72 o 
  14   8   8      604.00      503.37    178.89 o 
  16   8   8      336.89      442.49    282.12 o 
  18   8   8     1169.31     1305.00    298.51 o 
  20   8   8      114.68       82.76    173.67 o 
  22   8   8     3328.86     3812.03    310.09 o 
  24   8   8      316.49      549.20    310.69 o 
 -25   9   8      225.52      132.06    467.55 o 
 -23   9   8       16.82      -17.84    146.01 o 
 -21   9   8      399.32      259.51    155.24 o 
 -19   9   8      920.00     1074.93    181.42 o 
 -17   9   8       82.59      258.97    195.31 o 
 -15   9   8     1814.48     2219.34    260.81 o 
 -13   9   8      895.15     1271.05    232.99 o 
 -11   9   8       38.49       60.69    190.05 o 
  -9   9   8     2057.93     2041.22    196.14 o 
  -7   9   8      455.90      412.35    172.35 o 
  -5   9   8       57.78      -75.27    142.90 o 
  -3   9   8      211.94      169.82    155.41 o 
  -1   9   8     1023.31     1260.84    189.69 o 
   1   9   8     2988.48     2906.59    264.36 o 
   3   9   8      570.52      386.70    201.97 o 
   5   9   8     2073.76     2283.70    251.54 o 
   7   9   8     1364.28     1375.27    236.64 o 
   9   9   8     2021.15     2194.93    198.40 o 
  11   9   8     4959.24     4744.47    253.32 o 
  13   9   8       20.17      189.35    160.02 o 
  15   9   8      175.80      140.69    247.10 o 
  17   9   8      123.97      180.26    159.17 o 
  19   9   8        5.61      -59.05    370.84 o 
  21   9   8      374.65      485.75    277.87 o 
  23   9   8      648.90      812.78    243.91 o 
 -24  10   8      417.29     1671.74    777.25 o 
 -22  10   8     1910.51     1885.86   1238.95 o 
 -20  10   8       88.60      -38.25    631.07 o 
 -18  10   8     5744.98     5940.30    827.38 o 
 -16  10   8      224.08      330.82    156.11 o 
 -14  10   8    15027.27    14094.99    474.50 o 
 -12  10   8      892.83      617.89    183.53 o 
 -10  10   8     4489.10     4769.63    357.14 o 
  -8  10   8      988.29      805.53    166.48 o 
  -6  10   8     4415.11     5178.51    555.54 o 
  -4  10   8      700.46      640.68    172.05 o 
  -2  10   8     5876.63     6461.72    324.54 o 
   0  10   8     1645.62     1990.70    240.34 o 
   2  10   8      188.92      133.66    187.61 o 
   4  10   8    21111.33    22547.16    628.33 o 
   6  10   8     1910.18     1763.72    238.90 o 
   8  10   8     6296.24     6747.27    350.15 o 
  10  10   8     3908.72     4116.01    281.30 o 
  12  10   8    12291.33    12035.96    492.22 o 
  14  10   8     1343.42     1287.19    209.33 o 
  16  10   8     2492.37     2717.99    257.73 o 
  18  10   8      169.44      166.05    180.99 o 
  20  10   8      188.36      276.92    421.53 o 
  22  10   8     3481.62     4128.39    499.65 o 
 -23  11   8      200.90      134.65    376.19 o 
 -21  11   8     2713.88    -1465.41   1465.41 o 
 -19  11   8      816.01      320.12   1112.21 o 
 -17  11   8        6.02        8.78    322.95 o 
 -15  11   8      136.69     -147.03    589.52 o 
 -13  11   8      748.21      441.58    296.67 o 
 -11  11   8       24.60     -115.84    369.85 o 
  -9  11   8      622.39      620.00    434.21 o 
  -7  11   8     1269.24     1741.38    581.05 o 
  -5  11   8      271.83       54.80    213.98 o 
  -3  11   8     1774.38     1608.92    295.18 o 
  -1  11   8       10.21     -273.03    273.03 o 
   1  11   8       10.97     -225.35    225.67 o 
   3  11   8      221.12       63.54    233.76 o 
   5  11   8       35.54     -188.96    188.96 o 
   7  11   8      400.98      231.15    202.79 o 
   9  11   8      212.78     -185.74    185.74 o 
  11  11   8       15.19     -171.69    171.69 o 
  13  11   8        2.79     -232.63    232.63 o 
  15  11   8     1435.38     1267.01    262.80 o 
  17  11   8       56.95     -145.65    201.59 o 
  19  11   8      190.21      134.25    229.30 o 
 -20  12   8      175.71      -81.60    291.60 o 
 -18  12   8     1985.46     1781.85    838.36 o 
 -16  12   8      130.73       33.36    280.31 o 
 -14  12   8      230.37     -176.67    831.76 o 
 -12  12   8        1.43     -490.85    533.46 o 
 -10  12   8     2663.73     2275.58    700.61 o 
  -8  12   8      162.47      115.19    596.07 o 
  -6  12   8      333.87      -52.45    575.90 o 
  -4  12   8      141.90     -278.68    392.53 o 
  -2  12   8       32.02     -235.85    235.85 o 
   0  12   8       64.16     -233.71    233.71 o 
   2  12   8     2124.97     2357.18    332.68 o 
   4  12   8     2946.05     2926.06    351.78 o 
   6  12   8       37.78     -224.78    233.27 o 
   8  12   8     2783.95     2743.08    351.65 o 
  10  12   8      483.40       89.30    266.30 o 
  12  12   8     6443.15     6648.11    609.62 o 
  14  12   8        0.98      420.52    454.08 o 
 -17  13   8     1577.77     1617.79    429.73 o 
 -15  13   8      650.06      651.89    356.10 o 
 -13  13   8      439.79      320.80    314.10 o 
 -11  13   8     1239.17      409.32    621.86 o 
  -9  13   8       21.35     -530.20    530.20 o 
  -7  13   8     5836.87     6619.85    917.06 o 
  -5  13   8       64.73     -108.29    319.56 o 
  -3  13   8     3585.10     4154.55    401.76 o 
  -1  13   8      656.52      695.24    280.80 o 
   1  13   8      720.16      458.11    321.80 o 
   3  13   8       43.03     -242.10    242.10 o 
   5  13   8      404.34       18.26    293.93 o 
   7  13   8      692.31      319.86    284.69 o 
   9  13   8      294.23     -141.68    272.19 o 
  11  13   8     1329.61      175.25    642.59 o 
 -14  14   8       71.27      428.89    344.73 o 
 -12  14   8       59.40      -98.61    326.66 o 
 -10  14   8      199.96      -28.40    670.74 o 
  -8  14   8      691.39       51.49    528.77 o 
  -6  14   8     1462.81     1356.59    641.23 o 
  -4  14   8      805.02      448.93    276.43 o 
  -2  14   8        2.12     -231.10    231.10 o 
   0  14   8      173.08     -236.56    236.56 o 
   2  14   8      968.84      924.45    343.97 o 
   4  14   8      229.11      -68.24    342.44 o 
   6  14   8      227.14      -35.15    395.57 o 
   8  14   8        6.08     -369.33    369.33 o 
  10  14   8      921.06      889.34    441.73 o 
  -9  15   8     1046.18      628.73    371.69 o 
  -7  15   8     1044.72      479.25    369.22 o 
  -5  15   8      295.64      126.30    528.39 o 
  -3  15   8     6178.04     7062.20    512.17 o 
  -1  15   8      753.89      575.80    453.58 o 
   1  15   8     1565.58     1680.65    537.52 o 
   3  15   8       59.50     -475.83    475.83 o 
   5  15   8      578.00      -64.49    440.81 o 
   7  15   8      579.81       93.39    435.68 o 
 -31   1   9     2771.54     3219.26    244.28 o 
 -29   1   9       12.77      182.07    178.86 o 
 -27   1   9      142.76      280.13    107.81 o 
 -25   1   9     3002.51     2642.02    162.23 o 
 -23   1   9      276.91      300.65     97.06 o 
 -21   1   9    11609.53    10671.61    274.83 o 
 -19   1   9      940.14      771.56    106.04 o 
 -17   1   9    50094.72    44863.32    712.47 o 
 -15   1   9     3497.04     3488.51    143.25 o 
 -13   1   9     2845.73     2338.87    130.19 o 
 -11   1   9     3150.81     3267.52    145.66 o 
  -9   1   9    15228.14    14528.76    365.91 o 
  -7   1   9    19835.90    21404.89    457.52 o 
  -5   1   9     6147.60     6450.87    150.72 o 
  -3   1   9     2974.50     2625.93    103.38 o 
  -1   1   9    14498.74    14646.79    274.88 o 
   1   1   9     1095.96     1045.87     73.37 o 
   3   1   9     1897.08     1982.05     94.09 o 
   5   1   9    66062.69    65985.15   1067.37 o 
   7   1   9    19049.67    18719.71    392.97 o 
   9   1   9    20125.67    18059.98    384.33 o 
  11   1   9      574.66      501.05    115.91 o 
  13   1   9     2031.50     1980.00    147.97 o 
  15   1   9     2104.59     2072.18    188.43 o 
  17   1   9      661.19      453.64    113.11 o 
  19   1   9     3159.11     2949.25    198.33 o 
  21   1   9       72.21      176.12    111.66 o 
  23   1   9     2692.60     2814.19    218.87 o 
  25   1   9      704.44      680.61    153.94 o 
  27   1   9     4327.04     4961.91    341.74 o 
  29   1   9       17.30      111.24    156.06 o 
 -30   2   9      198.08      601.99    440.41 o 
 -28   2   9     3461.23     3743.98    226.75 o 
 -26   2   9       11.34      200.50    148.53 o 
 -24   2   9     2858.46     3120.74    172.81 o 
 -22   2   9     1578.08     1421.00    128.61 o 
 -20   2   9     2097.21     2340.22    170.30 o 
 -18   2   9      375.62      403.44     94.88 o 
 -16   2   9     7837.55     7779.27    214.60 o 
 -14   2   9     1336.00      996.82     89.72 o 
 -12   2   9       18.55       47.54     57.73 o 
 -10   2   9      861.02      861.59     80.23 o 
  -8   2   9      506.83      705.47     71.09 o 
  -6   2   9    24284.92    22315.66    431.36 o 
  -4   2   9     6012.87     6821.12    161.66 o 
  -2   2   9      113.59       -2.26     51.03 o 
   0   2   9    18376.12    18188.05    306.62 o 
   2   2   9      698.50     1215.30     96.11 o 
   4   2   9    28351.26    31860.74    504.54 o 
   6   2   9     1117.47     1085.10     84.62 o 
   8   2   9    11353.29    11619.06    282.71 o 
  10   2   9     1945.40     2164.98    141.12 o 
  12   2   9    12148.13    10788.65    330.64 o 
  14   2   9       13.07      -33.53     93.25 o 
  16   2   9      959.00      893.34    128.98 o 
  18   2   9      309.74      242.39    118.33 o 
  20   2   9     2317.77     2246.54    193.28 o 
  22   2   9       47.94      276.48    106.14 o 
  24   2   9      223.65       36.90    122.47 o 
  26   2   9       51.25      198.35    137.93 o 
  28   2   9      160.34      335.74    161.88 o 
 -31   3   9      903.53     1139.65    251.84 o 
 -29   3   9       96.66      197.36    125.54 o 
 -27   3   9      373.23      503.26    126.95 o 
 -25   3   9     1369.78     1440.32    148.76 o 
 -23   3   9     2561.50     2433.15    166.00 o 
 -21   3   9     3082.56     2945.23    173.90 o 
 -19   3   9     6529.38     6028.37    376.84 o 
 -17   3   9     5885.02     6181.85    231.15 o 
 -15   3   9       12.47      -27.95     76.68 o 
 -13   3   9     2267.21     1869.15    127.29 o 
 -11   3   9       34.50      -34.76     55.79 o 
  -9   3   9     3818.32     3760.81    133.07 o 
  -7   3   9     6694.59     6249.11    152.10 o 
  -5   3   9        2.18      130.90     47.78 o 
  -3   3   9    11336.80    11576.18    218.63 o 
  -1   3   9       76.87        7.38     57.38 o 
   1   3   9    27002.45    28512.35    494.16 o 
   3   3   9    27623.02    31169.81    622.42 o 
   5   3   9     3791.10     3525.09    137.55 o 
   7   3   9      947.66     1031.30     84.41 o 
   9   3   9    13745.51    13888.23    280.27 o 
  11   3   9     1248.75     1253.94    122.87 o 
  13   3   9      594.37      379.94    106.66 o 
  15   3   9     2766.60     2821.51    183.03 o 
  17   3   9      127.87      108.68    107.56 o 
  19   3   9     2098.76     2124.14    166.14 o 
  21   3   9     1633.12     1436.77    156.94 o 
  23   3   9     1046.10      957.19    153.82 o 
  25   3   9      730.27      861.64    167.53 o 
  27   3   9     1492.50     1633.99    194.42 o 
 -30   4   9       75.48      268.38    134.63 o 
 -28   4   9     6337.55     6706.77    393.38 o 
 -26   4   9      279.34      532.15    165.53 o 
 -24   4   9     8324.33     7340.02    276.07 o 
 -22   4   9      336.53      544.39    110.08 o 
 -20   4   9     4664.36     4868.18    208.55 o 
 -18   4   9        1.52      -47.86     91.08 o 
 -16   4   9     6389.40     5967.77    227.70 o 
 -14   4   9    17070.13    16328.51    368.98 o 
 -12   4   9      500.03      437.05     87.31 o 
 -10   4   9    17896.03    15479.07    303.24 o 
  -8   4   9     1402.85     1391.48     99.95 o 
  -6   4   9    21029.44    21655.10    408.20 o 
  -4   4   9     1769.98     2333.09    129.57 o 
  -2   4   9    23417.66    21383.74    380.04 o 
   0   4   9     4323.95     4636.42    154.01 o 
   2   4   9      481.06      411.00     82.89 o 
   4   4   9     2781.29     3066.69    131.18 o 
   6   4   9       11.66        1.82     67.28 o 
   8   4   9    12490.02    12567.25    293.86 o 
  10   4   9     1296.82     1020.29    114.33 o 
  12   4   9    23356.48    23267.41    575.18 o 
  14   4   9     2122.28     2181.72    267.29 o 
  16   4   9     4708.77     4635.42    213.82 o 
  18   4   9      576.54      525.82    143.34 o 
  20   4   9      786.62      744.59    138.06 o 
  22   4   9      678.86      476.23    136.20 o 
  24   4   9      724.19      715.82    229.87 o 
  26   4   9      204.01      200.57    140.14 o 
  28   4   9       83.05      196.59    143.08 o 
 -29   5   9      103.57      485.55    274.44 o 
 -27   5   9      200.84      423.92    129.48 o 
 -25   5   9      186.54      359.89    147.56 o 
 -23   5   9      172.37      202.17    210.02 o 
 -21   5   9       81.57      224.46     98.27 o 
 -19   5   9     2741.13     2772.88    164.78 o 
 -17   5   9      364.47      330.06    142.92 o 
 -15   5   9       42.64        4.58     90.68 o 
 -13   5   9     1713.61     1449.99    139.65 o 
 -11   5   9       27.91      -77.90     77.90 o 
  -9   5   9     1191.06     1015.50    111.67 o 
  -7   5   9      124.19       16.87     65.41 o 
  -5   5   9     7085.21     6861.59    193.59 o 
  -3   5   9     6188.92     6903.30    193.08 o 
  -1   5   9     5644.53     6010.25    157.25 o 
   1   5   9      654.12      687.86     78.05 o 
   3   5   9     2238.80     2384.31    137.23 o 
   5   5   9      330.70      453.24     71.66 o 
   7   5   9     1320.99     1393.28     99.84 o 
   9   5   9     2089.75     2115.62    124.89 o 
  11   5   9       80.16      111.27     91.76 o 
  13   5   9    11082.71    10635.34    443.30 o 
  15   5   9    14808.85    14786.34    376.01 o 
  17   5   9     2202.15     2361.99    164.83 o 
  19   5   9      110.53       90.05    109.20 o 
  21   5   9      653.93      895.17    179.55 o 
  23   5   9       35.54      106.95    146.99 o 
  25   5   9      205.82      190.49    162.28 o 
  27   5   9       91.47      334.74    288.07 o 
 -28   6   9     5537.89     5676.96    265.50 o 
 -26   6   9      106.86      282.48    192.91 o 
 -24   6   9     9208.43     8369.80    299.66 o 
 -22   6   9      191.98      348.63    177.01 o 
 -20   6   9     4364.43     4679.45    211.23 o 
 -18   6   9     3820.15     3783.81    188.45 o 
 -16   6   9      434.13      433.24     96.09 o 
 -14   6   9      222.09      155.71     94.30 o 
 -12   6   9      551.99      435.04    139.09 o 
 -10   6   9    22229.87    21730.24    437.40 o 
  -8   6   9     6245.91     5871.36    192.61 o 
  -6   6   9    21583.83    20491.36    403.49 o 
  -4   6   9        1.64      -72.10    109.13 o 
  -2   6   9     7144.35     6966.73    279.75 o 
   0   6   9     2711.72     2961.13    158.72 o 
   2   6   9    12488.76    11445.08    310.04 o 
   4   6   9     1072.32      966.30    137.13 o 
   6   6   9     5895.60     5882.34    246.77 o 
   8   6   9      359.42      227.70    134.71 o 
  10   6   9       48.40       29.64    123.62 o 
  12   6   9       38.68      101.36    180.66 o 
  14   6   9    11056.66    10911.36    418.72 o 
  16   6   9     9769.64     9276.86    388.01 o 
  18   6   9     2119.95     2221.19    240.99 o 
  20   6   9     3882.23     3808.84    286.76 o 
  22   6   9     1946.05     2041.97    255.89 o 
  24   6   9     2146.26     2371.98    353.52 o 
  26   6   9      428.48      289.90    215.61 o 
 -27   7   9      969.98     1235.98    269.64 o 
 -25   7   9       17.09       46.20    106.99 o 
 -23   7   9      293.56      275.13    198.91 o 
 -21   7   9     2716.16     2521.57    172.76 o 
 -19   7   9      472.92      490.30    107.17 o 
 -17   7   9     2033.50     2121.83    150.43 o 
 -15   7   9       19.14     -116.28    116.28 o 
 -13   7   9     3366.18     3239.29    315.81 o 
 -11   7   9      482.31      448.09    162.09 o 
  -9   7   9     6013.21     6013.12    301.70 o 
  -7   7   9        0.90       28.40    165.35 o 
  -5   7   9       16.70      114.59    129.74 o 
  -3   7   9     4507.79     4249.65    256.18 o 
  -1   7   9      947.14      864.13    160.10 o 
   1   7   9     5552.69     5283.44    373.17 o 
   3   7   9      630.78      581.25    133.15 o 
   5   7   9     8083.78     8328.42    294.03 o 
   7   7   9     3349.35     3699.89    215.81 o 
   9   7   9    12955.37    14441.34    402.08 o 
  11   7   9     1340.08     1707.25    213.43 o 
  13   7   9      723.32      876.34    188.55 o 
  15   7   9     3035.50     3547.15    265.07 o 
  17   7   9       53.37      -21.12    159.56 o 
  19   7   9      776.56     1208.45    212.02 o 
  21   7   9      361.65      370.52    193.42 o 
  23   7   9     1723.07     2027.75    299.48 o 
  25   7   9        5.82      208.65    249.06 o 
 -26   8   9       83.73      299.08    176.26 o 
 -24   8   9     1204.45     1263.92    201.54 o 
 -22   8   9      354.31      174.11    152.38 o 
 -20   8   9      162.01      260.65    197.00 o 
 -18   8   9      658.45      643.09    162.89 o 
 -16   8   9     3346.81     3150.09    281.06 o 
 -14   8   9      154.00       98.41    134.31 o 
 -12   8   9      358.78      427.95    151.75 o 
 -10   8   9      396.64      342.07    145.79 o 
  -8   8   9     3537.22     3718.32    280.58 o 
  -6   8   9     4349.68     4020.88    252.57 o 
  -4   8   9       34.99       85.39    141.35 o 
  -2   8   9     4351.37     4382.87    273.24 o 
   0   8   9        0.47     -117.62    151.37 o 
   2   8   9     2116.62     2036.65    230.85 o 
   4   8   9     1032.40     1299.15    219.12 o 
   6   8   9     4021.43     4280.79    239.12 o 
   8   8   9       61.84       31.78    156.41 o 
  10   8   9     3072.08     2977.46    210.77 o 
  12   8   9     1098.20     1225.50    198.13 o 
  14   8   9      337.12      -26.72    209.32 o 
  16   8   9     1151.08     1337.46    259.87 o 
  18   8   9      624.03      965.22    297.23 o 
  20   8   9     1146.58      944.95    206.19 o 
  22   8   9        6.93      -13.24    177.92 o 
  24   8   9     1275.59     1422.87    306.86 o 
 -25   9   9     1481.73     1633.05    438.38 o 
 -23   9   9        1.20       -6.83    179.10 o 
 -21   9   9     1789.05     2305.95    290.27 o 
 -19   9   9      201.60      279.11    150.88 o 
 -17   9   9    15001.30    14195.49    504.09 o 
 -15   9   9     1297.65     1002.45    182.77 o 
 -13   9   9    13854.51    13842.48    512.35 o 
 -11   9   9     2150.21     2332.58    255.56 o 
  -9   9   9      472.27      510.66    151.35 o 
  -7   9   9      300.75      247.12    153.63 o 
  -5   9   9     1489.65     1520.53    193.27 o 
  -3   9   9     5414.13     5186.99    290.98 o 
  -1   9   9        0.27       43.67    158.43 o 
   1   9   9    10596.21    11731.15    446.91 o 
   3   9   9       72.24     -114.48    191.08 o 
   5   9   9    17824.92    18623.90    555.34 o 
   7   9   9     1315.86     1294.87    266.95 o 
   9   9   9     1981.76     2490.92    301.87 o 
  11   9   9     2938.11     2669.58    232.87 o 
  13   9   9     4967.03     4902.49    304.63 o 
  15   9   9       27.26      -24.29    275.52 o 
  17   9   9       26.46       30.28    352.25 o 
  19   9   9     4073.41     4776.49    332.78 o 
  21   9   9        9.03       37.21    247.57 o 
  23   9   9     7452.08     7776.98    427.88 o 
 -24  10   9      206.36      366.27    328.82 o 
 -22  10   9      461.32       56.99    736.06 o 
 -20  10   9      734.79      367.07    541.32 o 
 -18  10   9      189.46      182.43    192.22 o 
 -16  10   9      839.21     1508.95    548.82 o 
 -14  10   9       25.75      150.16    207.98 o 
 -12  10   9      729.03      582.52    166.92 o 
 -10  10   9     1189.63     1510.36    244.11 o 
  -8  10   9       27.03      -79.72     94.06 o 
  -6  10   9      925.84      675.55    248.35 o 
  -4  10   9      494.38      498.90    166.66 o 
  -2  10   9      378.08      422.20    173.59 o 
   0  10   9      554.99      453.63    198.87 o 
   2  10   9      207.48       -1.27    247.81 o 
   4  10   9     1996.43     2024.71    250.77 o 
   6  10   9      548.65      220.01    192.00 o 
   8  10   9      929.97      760.25    209.13 o 
  10  10   9     1922.60     1886.39    236.92 o 
  12  10   9      448.90      235.27    242.13 o 
  14  10   9     3702.85     3825.18    444.35 o 
  16  10   9       76.18      -18.37    218.47 o 
  18  10   9      975.16      947.94    382.02 o 
  20  10   9       42.98      145.11    211.59 o 
  22  10   9     1270.62     1532.53    343.05 o 
 -21  11   9     2030.51      505.44   1866.88 o 
 -19  11   9      316.36     -424.17   1592.40 o 
 -17  11   9    14745.79    13240.58   2012.72 o 
 -15  11   9     2444.33     1500.94    650.11 o 
 -13  11   9     6109.62     6681.96    753.69 o 
 -11  11   9       56.72     -181.30    287.16 o 
  -9  11   9     3366.32     3469.37    689.55 o 
  -7  11   9      452.97      128.31    594.39 o 
  -5  11   9        4.74     -211.46    211.46 o 
  -3  11   9     1672.99     1667.04    299.50 o 
  -1  11   9        1.05     -144.30    204.22 o 
   1  11   9     5215.23     5539.27    332.22 o 
   3  11   9      324.67      207.27    208.65 o 
   5  11   9    14311.66    15055.86    521.08 o 
   7  11   9      203.04      -73.51    203.23 o 
   9  11   9     2939.04     2942.80    275.80 o 
  11  11   9      510.73      394.89    227.18 o 
  13  11   9      583.58      656.24    248.42 o 
  15  11   9     3781.88     3410.19    345.22 o 
  17  11   9        3.10     -121.15    216.66 o 
  19  11   9      123.61     -223.94    245.48 o 
 -20  12   9       93.08       18.20    330.89 o 
 -18  12   9     2496.53     2419.31    472.07 o 
 -16  12   9      848.85     1087.37    365.67 o 
 -14  12   9      804.69      532.91    337.31 o 
 -12  12   9      262.67     -305.53    758.71 o 
 -10  12   9     2901.74      878.69    546.21 o 
  -8  12   9       29.05     -237.99    553.05 o 
  -6  12   9     3419.19     4068.98    569.31 o 
  -4  12   9     2159.98     2091.16    332.33 o 
  -2  12   9     3298.66     3393.81    457.26 o 
   0  12   9       17.91     -168.81    236.25 o 
   2  12   9      207.86      -15.08    310.97 o 
   4  12   9      549.95      -28.64    262.64 o 
   6  12   9       13.65     -243.81    243.81 o 
   8  12   9     3115.97     3028.04    368.81 o 
  10  12   9      745.37      695.48    498.83 o 
  12  12   9     2316.54     2500.77    566.78 o 
  14  12   9      446.84       53.03    510.84 o 
  16  12   9     3549.98     3881.67    687.75 o 
 -17  13   9      777.23      238.47    346.20 o 
 -15  13   9        0.86     -163.29    291.56 o 
 -13  13   9      166.15       98.33    303.15 o 
 -11  13   9       76.61     -179.84    294.83 o 
  -9  13   9        9.15     -147.91    345.12 o 
  -7  13   9     2225.46     -235.01    585.42 o 
  -5  13   9       94.20     -273.17    273.17 o 
  -3  13   9     2043.66     2021.73    423.84 o 
  -1  13   9      182.63       70.10    378.39 o 
   1  13   9       63.73     -195.44    234.64 o 
   3  13   9      420.35      140.50    269.88 o 
   5  13   9      355.71      344.54    285.58 o 
   7  13   9      155.23     -255.49    255.49 o 
   9  13   9     1642.74     1534.02    332.25 o 
  11  13   9        7.17      -70.02    439.17 o 
 -14  14   9      664.47      967.16    402.76 o 
 -12  14   9      122.63      104.20    346.26 o 
 -10  14   9     2476.99     1666.39    884.07 o 
  -8  14   9      223.80      -61.73    384.89 o 
  -6  14   9     6204.47     2765.54   1064.98 o 
  -4  14   9      199.68      -18.88    402.88 o 
  -2  14   9     3312.83     3965.94    415.58 o 
   0  14   9      249.17      152.59    264.13 o 
   2  14   9      256.39     -262.36    262.36 o 
   4  14   9       11.89     -258.88    258.88 o 
   6  14   9       22.83     -265.16    265.16 o 
   8  14   9     3575.09     2653.47    556.00 o 
  10  14   9       67.85     -521.62    521.62 o 
  -9  15   9      142.94     -346.39    346.39 o 
  -7  15   9      928.03       68.16    853.69 o 
  -5  15   9      529.31      523.12    483.52 o 
  -3  15   9       12.78     -198.56    252.91 o 
  -1  15   9      336.87       38.65    379.75 o 
   1  15   9      372.50      261.95    366.76 o 
   3  15   9      372.39     -426.32    426.32 o 
   5  15   9       30.23     -281.97    440.95 o 
 -30   0  10        7.74      115.59    203.84 o 
 -28   0  10     3263.26     2886.20    246.41 o 
 -26   0  10     1409.23     1553.22    295.79 o 
 -24   0  10    11298.21    10781.53    604.55 o 
 -22   0  10     4672.00     4339.84    385.67 o 
 -20   0  10    41608.37    38997.56    931.40 o 
 -18   0  10     1394.11     1265.29    173.14 o 
 -16   0  10     9483.40     9652.24    348.44 o 
 -14   0  10      702.27      608.00    114.45 o 
 -12   0  10     1177.70      574.71    118.63 o 
 -10   0  10     4149.09     4104.52    201.14 o 
  -8   0  10    24258.16    25035.18    576.01 o 
  -6   0  10    64887.46    65100.27   1313.69 o 
  -4   0  10      579.81      568.19     90.91 o 
  -2   0  10     1023.85      735.63     98.52 o 
   0   0  10     8910.29     9508.02    279.14 o 
   2   0  10    41024.86    38705.17    829.71 o 
   4   0  10       94.27      118.09     81.47 o 
   6   0  10    44862.81    45884.04   1118.35 o 
   8   0  10       51.56       67.81    150.49 o 
  10   0  10    12340.22    12826.69    462.93 o 
  12   0  10    12896.34    12224.38    469.94 o 
  14   0  10      827.68     1164.06    269.09 o 
  18   0  10     4069.86     4034.70    426.12 o 
  20   0  10     6914.77     6630.34    384.21 o 
  22   0  10        2.54      906.10    527.83 o 
  24   0  10     1755.13     1501.78    308.04 o 
  26   0  10      216.83       98.43    193.37 o 
  28   0  10     1539.24     2166.25    319.21 o 
 -31   1  10       50.32      147.35    127.53 o 
 -29   1  10       11.40      439.58    376.61 o 
 -27   1  10      613.40      776.25    136.15 o 
 -25   1  10        7.51      -57.62     87.71 o 
 -23   1  10      132.07      160.86     87.68 o 
 -21   1  10     3782.29     3325.61    161.64 o 
 -19   1  10     3450.62     3600.42    169.78 o 
 -17   1  10      914.11      823.79     98.52 o 
 -15   1  10     1403.45     1182.17    115.00 o 
 -13   1  10      513.48      440.69     84.69 o 
  -9   1  10    35669.36    35514.16    814.40 o 
  -7   1  10    33697.07    38416.21    579.94 o 
  -5   1  10      917.84      822.71     69.68 o 
  -3   1  10     6233.20     7476.81    169.48 o 
  -1   1  10       45.94       16.44     57.27 o 
   1   1  10      880.01      934.85     74.77 o 
   3   1  10     2905.47     2643.77    119.72 o 
   5   1  10    10682.01    10513.19    281.21 o 
   7   1  10    10586.01    10078.34    286.21 o 
   9   1  10     6930.53     6787.11    236.18 o 
  11   1  10       83.02       60.28     98.97 o 
  13   1  10     2243.88     2024.78    167.49 o 
  15   1  10      289.66      423.15    114.37 o 
  17   1  10        3.20       -9.89    129.15 o 
  19   1  10        8.89       33.02     94.60 o 
  21   1  10      584.31      510.41    127.53 o 
  23   1  10      166.89      185.62    193.93 o 
  25   1  10      149.18      132.96    135.34 o 
  27   1  10      238.35      388.85    236.15 o 
 -30   2  10      216.34      337.24    139.03 o 
 -28   2  10     1591.33     1589.94    170.55 o 
 -26   2  10        1.14      233.73    220.71 o 
 -24   2  10     9065.78     8127.93    285.26 o 
 -22   2  10      538.48      617.49    117.65 o 
 -20   2  10     3721.88     3258.23    170.97 o 
 -18   2  10     1762.19     1745.47    129.71 o 
 -16   2  10    30276.96    27874.92    488.77 o 
 -14   2  10       52.59        8.72     64.60 o 
 -12   2  10       27.21       35.20     59.99 o 
 -10   2  10     1105.41     1084.12     84.20 o 
  -8   2  10      528.92      829.63     77.02 o 
  -6   2  10    63063.58    61789.20    930.07 o 
  -4   2  10      787.49      615.18     68.91 o 
  -2   2  10    24615.63    24953.38    453.02 o 
   0   2  10      201.00      214.87     55.20 o 
   2   2  10    29368.99    31529.73    563.73 o 
   4   2  10    27470.93    30199.21    488.67 o 
   6   2  10    26752.94    27980.86    458.27 o 
   8   2  10     1630.63     1731.31    176.29 o 
  10   2  10     6922.99     6237.40    339.18 o 
  12   2  10    13214.37    12405.25    450.95 o 
  14   2  10     4054.72     3866.38    203.24 o 
  16   2  10    10391.62    10480.97    328.59 o 
  18   2  10        0.71      -86.34     97.12 o 
  20   2  10     2654.03     2715.16    188.59 o 
  22   2  10      102.67      -31.60    112.35 o 
  24   2  10     3081.68     3083.37    232.98 o 
  26   2  10        9.44      100.28    127.51 o 
  28   2  10      853.91      801.27    289.49 o 
 -31   3  10     1050.22     1139.62    171.39 o 
 -29   3  10      114.03      193.84    173.18 o 
 -27   3  10     7565.42     7339.46    283.57 o 
 -25   3  10      139.77      122.65    104.36 o 
 -23   3  10     7564.90     6953.52    264.75 o 
 -21   3  10       14.59      -31.13     91.12 o 
 -19   3  10        4.73      -66.89     84.91 o 
 -17   3  10     3499.83     3458.13    185.45 o 
 -15   3  10     5287.72     5436.35    238.06 o 
 -13   3  10    20136.65    19126.63    362.66 o 
 -11   3  10     5239.63     5008.63    173.93 o 
  -9   3  10     4104.13     3549.40    128.25 o 
  -7   3  10      307.98      207.60     67.53 o 
  -5   3  10    44110.06    45992.74    757.12 o 
  -3   3  10     2357.69     2324.07    102.48 o 
  -1   3  10    11054.45    10721.31    219.85 o 
   1   3  10    11251.01    11870.91    245.50 o 
   3   3  10    27035.90    30817.03    543.54 o 
   5   3  10     3338.23     3575.54    155.93 o 
   7   3  10     2002.21     2131.16    114.07 o 
   9   3  10    13344.00    12524.06    319.44 o 
  11   3  10     1119.99     1141.68    127.44 o 
  13   3  10     8935.69     8483.34    275.73 o 
  15   3  10        7.35       56.68    103.66 o 
  17   3  10     4005.61     3746.76    204.05 o 
  19   3  10      504.96      674.19    128.97 o 
  21   3  10       11.73       54.40    118.00 o 
  23   3  10      573.56      789.05    254.81 o 
  25   3  10      607.79      547.20    155.85 o 
  27   3  10     1735.77     1952.52    222.45 o 
 -30   4  10      853.95      926.87    159.77 o 
 -28   4  10      187.08      391.96    174.14 o 
 -26   4  10        0.36      174.20    146.56 o 
 -24   4  10     2364.21     2234.82    221.58 o 
 -22   4  10      561.47      630.02    185.13 o 
 -20   4  10     1315.74     1417.27    131.94 o 
 -18   4  10     4004.68     3904.69    196.90 o 
 -16   4  10     6782.63     6391.56    306.46 o 
 -14   4  10      625.34      445.11     99.99 o 
 -12   4  10     1828.79     1872.35    197.98 o 
 -10   4  10      106.97       66.40     69.77 o 
  -8   4  10       51.05      -13.40     69.24 o 
  -6   4  10    14351.92    15023.65    317.18 o 
  -4   4  10     2154.83     2222.40    123.07 o 
  -2   4  10     4113.98     4228.95    138.26 o 
   0   4  10      823.47      997.85     94.09 o 
   2   4  10     1751.05     2022.55    123.17 o 
   4   4  10     3478.83     3417.28    159.62 o 
   6   4  10     2790.60     2650.78    140.05 o 
   8   4  10      541.80      632.82     90.20 o 
  10   4  10     7348.69     6448.72    263.57 o 
  12   4  10      208.22      214.22    107.27 o 
  14   4  10      261.63      306.92    129.23 o 
  16   4  10      158.78      137.52    108.58 o 
  18   4  10     1763.22     1723.74    179.88 o 
  20   4  10     1419.38     1456.48    161.03 o 
  22   4  10      489.94      421.32    130.93 o 
  24   4  10      968.51     1062.01    158.57 o 
  26   4  10        1.39      202.69    142.65 o 
 -29   5  10      350.97      368.12    134.11 o 
 -27   5  10     2599.70     2270.95    177.83 o 
 -25   5  10     1053.64     1048.72    249.74 o 
 -23   5  10     5515.09     5284.51    244.90 o 
 -21   5  10     2512.76     2500.24    166.88 o 
 -19   5  10     1168.35      898.65    120.01 o 
 -17   5  10     7465.55     6865.86    250.00 o 
 -15   5  10     1723.53     1964.02    144.63 o 
 -13   5  10     8993.14     8647.12    257.17 o 
 -11   5  10     2372.38     2293.64    138.50 o 
  -9   5  10    44213.36    44892.66    764.47 o 
  -7   5  10     3980.15     3798.38    171.35 o 
  -5   5  10    41652.32    40619.49    768.03 o 
  -3   5  10      272.34      555.61     83.31 o 
  -1   5  10     3699.49     3635.87    161.51 o 
   1   5  10      377.53      370.51     81.94 o 
   3   5  10      275.28       74.35     79.27 o 
   5   5  10    20308.95    19526.78    362.13 o 
   7   5  10     2396.03     2742.61    136.42 o 
   9   5  10    23561.52    23746.93    455.70 o 
  11   5  10     1998.31     2023.75    148.51 o 
  13   5  10     3025.42     2911.52    184.90 o 
  15   5  10     8745.44     8248.22    552.08 o 
  17   5  10     2748.88     2823.97    218.71 o 
  19   5  10       19.69     -108.03    108.03 o 
  21   5  10        7.69      -53.11    135.33 o 
  23   5  10      283.02      509.82    195.24 o 
  25   5  10       59.32       18.62    199.64 o 
  27   5  10     2916.03     3421.78    449.53 o 
 -28   6  10      542.77      875.10    145.65 o 
 -26   6  10      112.18      193.95    131.25 o 
 -24   6  10     1743.74     1849.18    211.89 o 
 -22   6  10      155.42      203.61    120.05 o 
 -20   6  10     1384.90     1162.56    133.24 o 
 -18   6  10     1278.28     1296.86    133.36 o 
 -16   6  10     4889.56     4850.40    235.13 o 
 -14   6  10    11135.08    10640.48    361.38 o 
 -12   6  10      124.12      165.09     94.58 o 
 -10   6  10    11940.47    11731.79    541.25 o 
  -8   6  10      116.79      138.03    108.60 o 
  -6   6  10     2140.14     1908.80    202.52 o 
  -4   6  10      677.58      591.59    140.89 o 
  -2   6  10     3489.38     3957.63    226.58 o 
   0   6  10     1114.19     1121.64    155.20 o 
   2   6  10     2726.39     2469.12    169.38 o 
   4   6  10      557.10      574.41    136.22 o 
   6   6  10     1200.91     1277.31    160.65 o 
   8   6  10      940.55      963.59    153.16 o 
  10   6  10     3175.70     2901.17    359.70 o 
  12   6  10      873.18      791.17    194.56 o 
  14   6  10     4787.57     4843.68    301.22 o 
  16   6  10     3087.40     3379.33    329.93 o 
  18   6  10      552.07      649.00    204.63 o 
  20   6  10     1962.17     2203.82    258.99 o 
  22   6  10       94.92       -5.63    177.82 o 
  24   6  10      494.78      770.59    222.70 o 
  26   6  10        3.78       26.72    229.54 o 
 -27   7  10      102.32      485.83    250.68 o 
 -25   7  10      407.41      702.81    255.11 o 
 -23   7  10      727.67      816.54    212.95 o 
 -21   7  10     4120.91     4644.97    287.35 o 
 -19   7  10      663.78      775.41    166.36 o 
 -17   7  10     1250.46     1327.60    242.73 o 
 -15   7  10     5048.10     4909.25    436.78 o 
 -13   7  10      830.59      972.52    173.88 o 
 -11   7  10      208.78      195.61    186.94 o 
  -9   7  10     8798.60     8007.56    318.53 o 
  -7   7  10      740.51      900.40    167.68 o 
  -5   7  10     3898.99     4033.36    248.27 o 
  -3   7  10      336.24      321.09    149.27 o 
  -1   7  10     1173.45     1418.54    182.98 o 
   1   7  10      655.06      556.66    203.64 o 
   3   7  10     4570.34     4481.84    278.70 o 
   5   7  10     4074.45     3862.28    213.57 o 
   7   7  10     1539.65     1477.93    179.25 o 
   9   7  10    22741.16    21887.17    775.67 o 
  11   7  10        7.76     -171.48    171.48 o 
  13   7  10     2625.20     2995.97    264.62 o 
  15   7  10      955.69     1067.44    257.85 o 
  17   7  10     5629.04     6023.31    351.71 o 
  19   7  10      120.90       66.90    195.26 o 
  21   7  10      195.44      254.91    223.46 o 
  23   7  10        8.01       35.89    200.42 o 
  25   7  10      325.88      599.32    234.46 o 
 -26   8  10      282.85      619.94    193.30 o 
 -24   8  10     1823.63     2151.81    238.07 o 
 -22   8  10      593.41      541.31    205.53 o 
 -20   8  10     4372.37     4995.61    295.13 o 
 -18   8  10      505.42      625.39    172.15 o 
 -16   8  10     9544.83     9861.43    387.75 o 
 -14   8  10     2682.22     2431.71    216.55 o 
 -12   8  10     2473.58     2347.59    213.66 o 
 -10   8  10       47.79       57.99    120.02 o 
  -8   8  10     1267.48     1444.66    190.86 o 
  -6   8  10     3529.73     3424.01    235.82 o 
  -4   8  10     3584.27     3699.09    246.75 o 
  -2   8  10    20329.47    19845.74    551.18 o 
   0   8  10     1468.75     1369.66    198.10 o 
   2   8  10     9002.68    10064.94    415.25 o 
   4   8  10       24.63       32.70    184.25 o 
   6   8  10     9711.23     9838.24    413.01 o 
   8   8  10     3190.08     3373.28    223.54 o 
  10   8  10      262.43      145.66    165.33 o 
  12   8  10     1095.23     1413.07    268.29 o 
  14   8  10     2096.56     2356.42    246.11 o 
  16   8  10     2530.67     3260.83    278.13 o 
  18   8  10     1341.86     1606.25    373.32 o 
  20   8  10     2932.61     3845.85    313.18 o 
  22   8  10       35.59      -86.19    314.83 o 
  24   8  10     1368.79     1534.63    277.93 o 
 -25   9  10     1348.42     1657.40    313.70 o 
 -23   9  10       53.43      175.96    281.72 o 
 -21   9  10      774.65      572.51    231.07 o 
 -19   9  10      206.41      181.95    170.39 o 
 -17   9  10        0.91      -37.15    138.43 o 
 -15   9  10      638.03      629.73    268.86 o 
 -13   9  10      361.69      532.77    157.75 o 
 -11   9  10     1255.42     1484.40    256.30 o 
  -9   9  10       49.68       30.79    134.01 o 
  -7   9  10      299.12      235.71    151.26 o 
  -5   9  10      137.52       38.14    154.18 o 
  -3   9  10       80.44      114.10    153.60 o 
  -1   9  10     1284.81     1431.54    205.40 o 
   1   9  10      590.67      862.59    221.12 o 
   3   9  10        1.57      -44.12    254.27 o 
   5   9  10      651.49      533.20    211.50 o 
   7   9  10     1037.32      980.50    206.07 o 
   9   9  10      511.83      495.58    182.42 o 
  11   9  10      276.19     -117.15    266.19 o 
  13   9  10        4.37        6.25    221.16 o 
  15   9  10       12.71      -63.63    240.95 o 
  17   9  10     1864.35     1933.90    248.65 o 
  19   9  10       50.82      107.37    271.10 o 
  21   9  10      243.93      163.85    208.03 o 
 -24  10  10     3378.89     3125.48    883.10 o 
 -22  10  10      107.00      218.79    330.40 o 
 -20  10  10     3815.37     3509.89    702.06 o 
 -18  10  10      593.57      712.20    183.49 o 
 -16  10  10    14091.37    13074.04    689.08 o 
 -14  10  10      549.73      497.71    357.38 o 
 -12  10  10     6091.32     5716.92    478.67 o 
 -10  10  10       11.23     -174.59    284.28 o 
  -8  10  10      206.83      435.31    157.19 o 
  -6  10  10      243.58      155.54    148.32 o 
  -4  10  10      121.10      -35.47    180.05 o 
  -2  10  10     6988.41     7695.92    374.53 o 
   0  10  10      376.96      290.37    202.47 o 
   2  10  10    16527.30    17035.96    543.57 o 
   4  10  10      132.73     -177.51    177.51 o 
   6  10  10     5574.06     6102.56    352.68 o 
   8  10  10     1031.16      474.15    211.68 o 
  10  10  10      390.35     -109.89    312.76 o 
  12  10  10     3202.55     2700.48    328.44 o 
  14  10  10     4089.31     3451.23    899.88 o 
  16  10  10     2252.65     2830.94    328.94 o 
  18  10  10      903.13      644.30    249.59 o 
  20  10  10     1043.05     1114.20    292.25 o 
 -21  11  10      688.71      866.85    391.23 o 
 -19  11  10        1.18      465.92    472.52 o 
 -17  11  10     7532.48     2283.68   1525.07 o 
 -15  11  10     2936.45     2513.30    566.90 o 
 -13  11  10     3015.00     2731.50    607.98 o 
 -11  11  10      950.17      475.45    440.57 o 
  -9  11  10      775.98      258.97    195.02 o 
  -7  11  10      105.95      -36.85    344.24 o 
  -5  11  10     1304.57     1250.51    235.10 o 
  -3  11  10     1622.11     1355.44    198.57 o 
  -1  11  10      228.28       77.71    196.83 o 
   1  11  10     1249.32     1134.99    231.18 o 
   3  11  10       58.45     -176.23    195.07 o 
   5  11  10     1083.27     1150.71    232.48 o 
   7  11  10     1077.30     1036.96    231.07 o 
   9  11  10     2484.36     2341.79    294.39 o 
  11  11  10     1217.16      801.98    689.83 o 
  13  11  10     4056.22     3679.53    360.09 o 
  15  11  10     4399.12     4207.65   1073.48 o 
  17  11  10     1661.95     1272.53    289.58 o 
  19  11  10      120.65     -346.57    346.57 o 
 -20  12  10     1957.76     1852.79    560.98 o 
 -18  12  10     1296.87      355.03    350.33 o 
 -16  12  10     1172.04      520.04    921.54 o 
 -14  12  10        2.19     -211.22    292.74 o 
 -12  12  10     1231.97      574.66   1067.94 o 
 -10  12  10      188.37     -255.03    414.93 o 
  -8  12  10      343.42       24.54    532.87 o 
  -6  12  10     1984.86     2239.90    696.04 o 
  -4  12  10        6.63     -250.04    250.04 o 
  -2  12  10     1783.70     1631.44    379.90 o 
   0  12  10      150.29      -97.68    419.11 o 
   2  12  10     4922.96     5269.35    435.62 o 
   4  12  10      200.82       35.87    253.81 o 
   6  12  10     2457.46     2300.05    339.25 o 
   8  12  10       16.41     -247.91    247.91 o 
  10  12  10      465.86      248.59    447.04 o 
  12  12  10       72.42     -394.42    429.64 o 
  14  12  10        3.16     -454.91    454.91 o 
  16  12  10     3485.32     3632.25    703.91 o 
 -17  13  10     1437.04     1330.49    425.62 o 
 -15  13  10        1.07     -103.46    317.98 o 
 -13  13  10     1847.93     -162.94   1779.87 o 
 -11  13  10      979.38     -101.00    790.04 o 
  -9  13  10     7992.12     7527.05   1716.28 o 
  -7  13  10      630.76      531.62    744.30 o 
  -5  13  10     3617.43     3679.74    865.47 o 
  -3  13  10       51.53     -129.30    238.60 o 
  -1  13  10     1350.00     1383.85    433.28 o 
   1  13  10      234.59       51.29    497.27 o 
   3  13  10        0.26     -258.80    258.80 o 
   5  13  10     2454.20     2581.93    371.37 o 
   7  13  10     2315.43     2216.53    355.32 o 
   9  13  10     3848.71     3026.15    476.32 o 
  11  13  10      212.29     -307.42    485.16 o 
  13  13  10     3891.10     4239.22    705.16 o 
 -12  14  10       15.12     -359.00    359.00 o 
 -10  14  10       49.93     -287.77    312.08 o 
  -8  14  10      175.16     -513.72   1284.36 o 
  -6  14  10      990.95      639.92    889.77 o 
  -4  14  10        9.11     -391.12    391.12 o 
  -2  14  10       63.67     -343.61    343.61 o 
   0  14  10       63.61     -280.16    317.26 o 
   2  14  10       27.10     -250.40    253.87 o 
   4  14  10      576.06       31.38    283.12 o 
   6  14  10     1799.86     1349.23    347.00 o 
   8  14  10      166.85      256.67    351.67 o 
  -7  15  10       51.41     -253.97    325.65 o 
  -5  15  10     3361.67     4244.09    900.93 o 
  -3  15  10        0.94     -143.06    256.59 o 
  -1  15  10     1638.63     1062.51    347.19 o 
   1  15  10      200.61     -261.10    436.63 o 
   3  15  10       63.77     -369.53    369.53 o 
 -31   1  11     2373.77     2326.79    221.82 o 
 -29   1  11     1359.72     1489.68    210.33 o 
 -27   1  11     7627.41     7318.74    296.06 o 
 -25   1  11     3250.99     3043.53    182.77 o 
 -23   1  11    10339.72     9654.45    271.04 o 
 -21   1  11      152.43       51.24     87.40 o 
 -19   1  11     5127.23     4576.17    194.85 o 
 -17   1  11       26.72       43.72     96.21 o 
 -15   1  11     7898.01     8197.51    255.78 o 
 -13   1  11     6623.15     6005.42    208.26 o 
 -11   1  11       16.23       18.56     64.15 o 
  -9   1  11    15414.36    13862.13    271.11 o 
  -7   1  11    19361.43    19811.35    342.44 o 
  -5   1  11    33704.80    30898.56    483.87 o 
  -3   1  11      237.73      384.45     66.96 o 
  -1   1  11      847.77      635.52     77.42 o 
   1   1  11    12741.19    13947.23    266.70 o 
   3   1  11    21800.78    21731.46    378.18 o 
   5   1  11     2645.21     2648.33    156.76 o 
   7   1  11      508.35      805.05    126.55 o 
   9   1  11    14626.26    14738.91    364.73 o 
  11   1  11     2810.41     3079.07    194.04 o 
  13   1  11    15623.39    14598.53    415.44 o 
  15   1  11     4830.36     4359.15    240.59 o 
  17   1  11     7984.19     8061.44    284.20 o 
  19   1  11        1.46     -101.99    106.53 o 
  21   1  11      518.63      487.83    127.91 o 
  23   1  11      846.10      689.90    145.79 o 
  25   1  11     1138.92     1258.35    281.36 o 
  27   1  11      735.78      965.00    264.66 o 
 -30   2  11      554.45      702.71    146.94 o 
 -28   2  11       12.31      178.61    118.20 o 
 -26   2  11       11.31       -7.34     98.61 o 
 -24   2  11     2116.32     1898.06    186.06 o 
 -22   2  11      250.14      249.55    160.77 o 
 -20   2  11     5942.42     6135.58    242.21 o 
 -18   2  11     1250.70     1297.48    125.80 o 
 -16   2  11    11541.08    10726.88    265.16 o 
 -14   2  11     3178.76     2723.50    129.32 o 
 -12   2  11    28215.06    26911.57    505.79 o 
 -10   2  11     1964.49     2185.51    107.33 o 
  -8   2  11     4239.20     4277.97    192.47 o 
  -6   2  11     4533.12     4842.12    167.14 o 
  -4   2  11      507.14      560.09     82.53 o 
  -2   2  11    21450.00    21419.54    405.56 o 
   0   2  11     2110.55     2527.34    129.62 o 
   2   2  11    13710.90    13429.92    304.31 o 
   4   2  11     4505.71     4953.90    170.79 o 
   6   2  11    11107.40     9600.32    225.56 o 
   8   2  11     3497.36     3574.10    188.99 o 
  10   2  11    15868.98    15359.47    797.59 o 
  12   2  11     1073.25     1139.49    177.91 o 
  14   2  11      336.73      314.11    122.57 o 
  16   2  11        1.44     -106.11    107.17 o 
  18   2  11     4786.80     4732.08    225.89 o 
  20   2  11        7.61      -66.67    107.72 o 
  22   2  11        0.74      -81.55    122.01 o 
  24   2  11     3009.70     3422.72    227.28 o 
  26   2  11      228.94      275.07    139.75 o 
 -29   3  11       23.36       46.51    114.51 o 
 -27   3  11     4391.65     4343.56    229.22 o 
 -25   3  11       22.07      202.75    103.57 o 
 -23   3  11     7357.52     7134.33    267.04 o 
 -21   3  11      795.87      724.05    118.95 o 
 -19   3  11       18.05      123.31    100.08 o 
 -17   3  11     2431.96     2387.05    157.02 o 
 -15   3  11      676.62      771.81    111.62 o 
 -13   3  11     3271.79     3351.55    169.08 o 
 -11   3  11      264.42      332.67     73.96 o 
  -9   3  11       49.55        1.08     57.55 o 
  -7   3  11       56.40       35.14     55.72 o 
  -5   3  11    22943.66    23283.83    385.83 o 
  -3   3  11        1.41        3.58     61.01 o 
  -1   3  11    20324.85    18380.42    325.42 o 
   1   3  11     8094.79     8183.62    207.72 o 
   3   3  11     5819.15     6328.84    221.38 o 
   5   3  11      753.74      716.30     86.14 o 
   7   3  11     1786.53     1450.93    146.16 o 
   9   3  11     3425.42     3335.87    207.01 o 
  11   3  11      826.80      649.29    127.97 o 
  13   3  11     4745.20     4953.24    227.39 o 
  15   3  11        4.45      -24.67    103.69 o 
  17   3  11     6327.38     6357.20    256.16 o 
  19   3  11        7.82      -78.19    107.89 o 
  21   3  11     3370.35     3448.26    221.70 o 
  23   3  11      617.04      425.72    145.20 o 
  25   3  11     1398.78     1622.87    190.11 o 
  27   3  11       12.62      -20.09    148.06 o 
 -30   4  11     2339.32     2402.93    200.27 o 
 -28   4  11      218.58      262.20    122.64 o 
 -26   4  11     3536.25     3800.79    281.14 o 
 -24   4  11     2590.58     2848.23    257.44 o 
 -22   4  11     1466.97     1414.20    138.54 o 
 -20   4  11     7566.27     7141.68    254.12 o 
 -18   4  11       53.92      129.40     89.27 o 
 -16   4  11     9435.81     9345.36    318.25 o 
 -14   4  11    13288.79    13546.25    366.81 o 
 -12   4  11    13500.06    13082.74    362.55 o 
 -10   4  11      500.87      287.14     89.42 o 
  -8   4  11    22402.17    22498.91    437.74 o 
  -6   4  11       70.92       11.35     73.40 o 
  -4   4  11    10397.26    10408.27    259.47 o 
  -2   4  11    18630.96    16590.38    301.64 o 
   0   4  11       25.22      -30.22     67.37 o 
   2   4  11     7817.41     7469.99    249.28 o 
   4   4  11       75.45      -16.70     60.98 o 
   6   4  11    17367.29    16349.80    359.90 o 
   8   4  11      303.46      280.43    107.27 o 
  10   4  11    39218.30    38343.92    710.22 o 
  12   4  11      420.01      517.06    123.55 o 
  14   4  11     4869.56     4524.82    220.06 o 
  16   4  11      136.47      176.74    111.59 o 
  18   4  11      520.79      550.49    136.52 o 
  20   4  11     3847.81     4001.18    229.64 o 
  22   4  11      850.49      968.92    148.98 o 
  24   4  11     6024.36     6464.88    320.29 o 
  26   4  11     1579.52     1470.88    195.27 o 
 -29   5  11      220.34      333.80    169.20 o 
 -27   5  11      105.66      848.50    511.12 o 
 -25   5  11     1145.43     1414.70    156.47 o 
 -23   5  11     1506.45     1500.78    145.68 o 
 -21   5  11     1782.23     1987.31    176.14 o 
 -19   5  11     1394.97     1598.08    146.32 o 
 -17   5  11     6571.17     6400.79    237.57 o 
 -15   5  11    13404.92    12827.67    441.51 o 
 -13   5  11        0.45      -79.65     86.18 o 
 -11   5  11      754.42      707.37     99.16 o 
  -9   5  11      128.62      278.81     91.85 o 
  -7   5  11       34.95       45.09     83.52 o 
  -5   5  11       93.57      -27.48     67.93 o 
  -3   5  11     2549.11     2478.45    153.15 o 
  -1   5  11     8584.98     9068.75    325.62 o 
   1   5  11        3.48      -20.85     79.60 o 
   3   5  11     3044.88     2951.09    195.98 o 
   5   5  11     2641.03     2708.06    141.43 o 
   7   5  11     2113.29     1977.84    130.71 o 
   9   5  11     6378.33     6647.55    246.72 o 
  11   5  11    12946.11    12466.37    337.47 o 
  13   5  11      175.65       82.18    172.76 o 
  15   5  11      209.62      269.80     71.64 o 
  17   5  11      914.41     1062.69    188.86 o 
  19   5  11       38.55       78.59    106.06 o 
  21   5  11       66.37       49.39    175.73 o 
  23   5  11       65.59       -5.36    183.65 o 
  25   5  11       86.41      226.89    217.44 o 
 -28   6  11        3.26      357.79    343.36 o 
 -26   6  11      793.16     1184.19    243.00 o 
 -24   6  11     2958.83     2831.08    189.03 o 
 -22   6  11       91.83      218.79    170.71 o 
 -20   6  11     7620.41     7260.94    287.26 o 
 -18   6  11        3.07      -78.92     86.65 o 
 -16   6  11     1984.32     1862.14    144.15 o 
 -14   6  11      504.72      449.27    111.46 o 
 -12   6  11    14980.81    14047.61    377.62 o 
 -10   6  11      111.29       75.42     57.47 o 
  -8   6  11    17870.19    17068.87    562.92 o 
  -6   6  11     9979.25    10680.07    369.93 o 
  -4   6  11        7.26      -11.42    112.96 o 
  -2   6  11     1538.44     1523.32    171.80 o 
   0   6  11     1066.69      841.41    163.78 o 
   2   6  11     6081.73     6484.50    425.96 o 
   4   6  11       36.87       -4.72    122.86 o 
   6   6  11     3384.85     3800.70    217.33 o 
   8   6  11      854.43     1049.71    176.59 o 
  10   6  11    16945.11    16788.44    626.11 o 
  12   6  11        6.72       -8.36    170.51 o 
  14   6  11     5375.99     5330.85    441.51 o 
  16   6  11       45.29     -116.54    161.67 o 
  18   6  11      480.89      172.30    190.70 o 
  20   6  11     1751.80     1707.75    252.33 o 
  22   6  11      780.04      552.26    222.54 o 
  24   6  11      939.19     1355.26    429.23 o 
 -27   7  11     1812.90     1940.02    259.71 o 
 -25   7  11      221.23      604.63    314.31 o 
 -23   7  11     3102.55     2751.80    245.15 o 
 -21   7  11      502.85      670.17    172.18 o 
 -19   7  11     2702.90     3077.48    303.42 o 
 -17   7  11        0.59      140.90    139.43 o 
 -15   7  11      287.97      444.52    147.11 o 
 -13   7  11      867.62     1121.75    176.92 o 
 -11   7  11     6014.77     6236.24    337.54 o 
  -9   7  11    32696.11    31958.58    749.72 o 
  -7   7  11     6674.60     6798.39    307.50 o 
  -5   7  11     5440.61     5885.54    289.35 o 
  -3   7  11     4806.02     4560.80    264.34 o 
  -1   7  11    16691.09    16198.39    485.85 o 
   1   7  11     2638.91     3221.60    319.52 o 
   3   7  11     5758.77     5633.95    316.89 o 
   5   7  11      816.94      786.33    204.84 o 
   7   7  11      819.87      762.94    162.88 o 
   9   7  11     5535.31     6032.29    350.61 o 
  11   7  11       43.92      -72.41    191.77 o 
  13   7  11     7521.07     7464.10    441.91 o 
  15   7  11     6505.28     6470.21    428.62 o 
  17   7  11     6269.07     6603.53    362.82 o 
  19   7  11      462.45      590.60    220.26 o 
  21   7  11      612.11      442.87    214.52 o 
  23   7  11      167.66      174.92    269.06 o 
 -26   8  11      143.01      299.15    179.71 o 
 -24   8  11       90.38      422.28    169.05 o 
 -22   8  11       44.08      254.42    158.72 o 
 -20   8  11     2135.25     2350.45    239.76 o 
 -18   8  11      370.72      535.95    239.80 o 
 -16   8  11      268.77      281.96    157.01 o 
 -14   8  11      183.76      215.44    145.25 o 
 -12   8  11     4835.59     4686.12    309.12 o 
 -10   8  11        0.97        4.70    123.96 o 
  -8   8  11      104.85       68.73    143.91 o 
  -6   8  11       28.44      -64.75    146.79 o 
  -4   8  11     1817.61     2325.96    223.64 o 
  -2   8  11     1771.33     1661.77    207.79 o 
   0   8  11      473.72      560.69    180.09 o 
   2   8  11      114.15      234.56    194.53 o 
   4   8  11      355.83      416.91    198.32 o 
   6   8  11     7431.74     7965.62    376.86 o 
   8   8  11     1251.41     1168.60    240.37 o 
  10   8  11     4776.19     4631.67    515.61 o 
  12   8  11      562.67      590.59    273.58 o 
  14   8  11      665.07      731.75    215.19 o 
  16   8  11       28.84       85.24    186.43 o 
  18   8  11      497.36      636.87    209.22 o 
  20   8  11      312.44      406.74    230.05 o 
  22   8  11        6.10     -108.63    210.67 o 
 -25   9  11     4287.02     4535.00    482.46 o 
 -23   9  11     4748.80     5021.26    350.07 o 
 -21   9  11     1493.95     1867.71    231.11 o 
 -19   9  11     3994.46     4169.88    385.73 o 
 -17   9  11      755.26      767.07    184.83 o 
 -15   9  11       52.86       64.45    150.04 o 
 -13   9  11    18345.18    17690.47   1053.13 o 
 -11   9  11      518.36      615.89    162.90 o 
  -9   9  11     1999.72     2286.83    208.89 o 
  -7   9  11     3735.33     3800.88    253.94 o 
  -5   9  11     5789.06     5613.25    304.23 o 
  -3   9  11        4.94     -109.62    149.02 o 
  -1   9  11     9319.80    10269.62    396.28 o 
   1   9  11       90.69       90.78    218.33 o 
   3   9  11     3823.89     3852.03    296.61 o 
   5   9  11      384.22      130.98    190.80 o 
   7   9  11     2599.22     2732.29    257.19 o 
   9   9  11     4317.18     3899.29    357.66 o 
  11   9  11       71.20     -216.83    216.83 o 
  13   9  11     5014.17     5026.28    591.63 o 
  15   9  11      618.26      521.06    230.27 o 
  17   9  11     1997.06     2260.45    265.01 o 
  19   9  11       74.38      239.78    394.06 o 
  21   9  11     3116.85     2944.37    308.90 o 
 -24  10  11      512.54      968.24    257.29 o 
 -22  10  11        1.82      -28.94    392.51 o 
 -20  10  11     1250.09     1588.20    223.93 o 
 -18  10  11       86.59      -99.95    204.10 o 
 -16  10  11      737.74      704.29    238.36 o 
 -14  10  11        3.68       24.23    153.75 o 
 -12  10  11     1680.73     2157.63    567.74 o 
 -10  10  11      557.87      340.48    352.64 o 
  -8  10  11      477.79      367.92    164.26 o 
  -6  10  11      626.87      666.58    173.35 o 
  -4  10  11      246.95      204.18    159.39 o 
  -2  10  11        2.93     -110.11    173.48 o 
   0  10  11      598.90      503.95    283.57 o 
   2  10  11      311.63      370.51    238.09 o 
   4  10  11      839.43      485.19    207.08 o 
   6  10  11      492.22      404.91    201.20 o 
   8  10  11      675.34      608.33    233.80 o 
  10  10  11        2.08     -240.26    240.26 o 
  12  10  11      105.74     -234.00    326.89 o 
  14  10  11      475.92      -47.04    242.89 o 
  16  10  11     1082.57      758.37    290.02 o 
  18  10  11      170.38     -219.95    219.95 o 
  20  10  11      397.68      229.48    310.11 o 
 -21  11  11     1389.94     1564.81    513.54 o 
 -19  11  11     2570.93     2476.76   1397.32 o 
 -17  11  11      156.27     -107.10    816.43 o 
 -15  11  11      149.97       98.19    340.56 o 
 -13  11  11     1589.71      975.41   1209.37 o 
 -11  11  11      180.97       26.77    311.06 o 
  -9  11  11      978.46      951.14    376.53 o 
  -7  11  11        0.80     -144.92    270.75 o 
  -5  11  11     2352.31     2546.83    239.58 o 
  -3  11  11        2.90     -264.20    264.20 o 
  -1  11  11     1770.60     1536.98    250.68 o 
   1  11  11      846.56      638.35    351.03 o 
   3  11  11     6151.79     6456.51    361.53 o 
   5  11  11       92.46       -5.43    202.70 o 
   7  11  11     2854.60     2703.38    282.33 o 
   9  11  11      557.35      685.14    292.56 o 
  11  11  11      199.78     -179.04    250.85 o 
  13  11  11      983.37      651.10    277.34 o 
  15  11  11      383.70     -147.75    242.23 o 
  17  11  11     1671.32     2010.89    327.47 o 
 -18  12  11      806.11     1034.95    473.97 o 
 -16  12  11     1127.91      390.37   1198.29 o 
 -14  12  11       56.64     -279.04    279.04 o 
 -12  12  11     1679.52     1077.12    893.41 o 
 -10  12  11      101.03     -148.72    774.10 o 
  -8  12  11      982.68      637.04    409.60 o 
  -6  12  11        4.77     -336.44    336.44 o 
  -4  12  11     3063.06     2965.59    416.19 o 
  -2  12  11       50.68       36.89    247.01 o 
   0  12  11       34.65     -133.88    243.49 o 
   2  12  11     5277.71     5828.75    456.33 o 
   4  12  11     1426.94     1034.78    308.91 o 
   6  12  11     4141.54     4063.03    401.87 o 
   8  12  11      507.15       96.60    305.34 o 
  10  12  11      160.45     -404.78    404.78 o 
  12  12  11       34.47     -414.31    442.07 o 
  14  12  11     2871.35     2712.07    647.98 o 
  16  12  11      300.30      244.86    550.20 o 
 -15  13  11      507.70      -27.17    351.83 o 
 -13  13  11      182.39      127.08    324.10 o 
 -11  13  11        4.73     -160.45    302.93 o 
  -9  13  11      375.64       26.83    861.19 o 
  -7  13  11      492.22       32.57    647.78 o 
  -5  13  11        4.68      -97.18    244.07 o 
  -3  13  11     1483.72     1268.04    751.78 o 
  -1  13  11      544.77      134.47    479.91 o 
   1  13  11       12.39     -235.81    235.81 o 
   3  13  11     1717.25     1335.23    539.81 o 
   5  13  11      104.82     -271.46    271.46 o 
   7  13  11     1354.10     1178.58    372.33 o 
   9  13  11        1.96     -251.49    444.97 o 
  11  13  11      532.32       86.18    486.81 o 
  13  13  11      334.29      124.71    526.59 o 
 -12  14  11     1748.98      757.08   1052.48 o 
 -10  14  11      709.31      284.63    748.86 o 
  -8  14  11     2466.67     2350.35    719.81 o 
  -6  14  11        1.93     -152.47    667.07 o 
  -4  14  11     2040.71     2040.00    496.19 o 
  -2  14  11     1290.65     1376.40    795.08 o 
   0  14  11       28.35     -288.06    288.06 o 
   2  14  11      550.10      394.05    294.15 o 
   4  14  11      160.12     -267.61    267.61 o 
   6  14  11     1480.97      932.82    332.62 o 
   8  14  11      256.91     -195.14    441.65 o 
  -5  15  11      833.37     -176.71    827.58 o 
  -3  15  11      890.19      836.27    536.55 o 
  -1  15  11       90.67     -159.52    481.34 o 
   1  15  11       49.56     -303.45    303.45 o 
 -30   0  12     5648.03     3993.95    698.53 o 
 -28   0  12     2958.77     2666.26    222.05 o 
 -26   0  12     6244.51     6131.85    381.41 o 
 -24   0  12     2286.23     2576.29    223.21 o 
 -22   0  12     8369.14     8029.95    356.33 o 
 -20   0  12      925.53      788.22    151.56 o 
 -18   0  12      740.44      752.53    146.54 o 
 -16   0  12      470.41      625.19    139.25 o 
 -14   0  12        2.23       21.21    101.97 o 
 -12   0  12    34646.77    35963.84    850.64 o 
 -10   0  12     7059.31     7513.26    416.94 o 
  -8   0  12    55480.44    48067.52   1021.06 o 
  -6   0  12      395.39      845.40    113.12 o 
  -4   0  12       70.66      145.01    123.63 o 
  -2   0  12     4014.29     3777.65    210.34 o 
   0   0  12    15711.64    15192.89    400.18 o 
   2   0  12    35406.46    35691.01    796.33 o 
   4   0  12     1706.29     2178.78    234.87 o 
   6   0  12   116200.25   118973.24   2644.96 o 
   8   0  12     7528.09     9008.25    745.76 o 
  10   0  12     7662.44     7910.37    738.30 o 
  12   0  12    13980.29    14401.81    534.42 o 
  14   0  12    15708.37    15147.37    859.90 o 
  16   0  12      607.04      349.90    182.11 o 
  18   0  12      160.10      486.62    178.04 o 
  20   0  12     1331.67      855.06    799.20 o 
  22   0  12     1937.12     2136.86    262.36 o 
  24   0  12     5703.15     5638.64    408.60 o 
  26   0  12      227.52      131.40    196.81 o 
 -31   1  12       21.74       18.80    133.42 o 
 -29   1  12       96.01      271.04    132.85 o 
 -27   1  12      541.76      551.16    129.20 o 
 -25   1  12       71.51      106.27    105.25 o 
 -23   1  12     1106.70     1048.61    128.53 o 
 -21   1  12       15.15       -7.00     71.24 o 
 -19   1  12     1422.63     1232.76    136.41 o 
 -17   1  12     1470.18     1667.41    143.08 o 
 -15   1  12     9759.15     9239.76    509.41 o 
 -13   1  12     6565.25     5970.08    210.46 o 
 -11   1  12     1331.89      811.10     88.08 o 
  -9   1  12     2189.95     2264.13    122.63 o 
  -7   1  12        2.32       -0.22     60.96 o 
  -5   1  12     2188.17     2083.66    104.23 o 
  -3   1  12      468.03      598.48     76.79 o 
  -1   1  12     2493.93     2079.74    112.39 o 
   1   1  12        1.16       -6.69     62.29 o 
   3   1  12     6182.41     5916.98    242.79 o 
   5   1  12      110.58      227.75    121.85 o 
   7   1  12    15516.78    16117.33    388.10 o 
   9   1  12    13731.66    14153.34    366.27 o 
  11   1  12     5407.98     5607.72    248.79 o 
  13   1  12      177.14      211.28    128.42 o 
  15   1  12     1388.91     1519.48    167.42 o 
  17   1  12     2024.18     2036.55    225.15 o 
  19   1  12      231.00      202.91    143.46 o 
  21   1  12       62.42     -124.50    124.50 o 
  23   1  12     1447.52     1694.48    199.27 o 
  25   1  12      243.56        0.06    132.48 o 
  27   1  12      178.57       86.09    248.41 o 
 -30   2  12     4525.61     4082.96    249.00 o 
 -28   2  12      552.78      820.16    239.62 o 
 -26   2  12     7729.25     7268.54    282.31 o 
 -24   2  12     1038.81     1065.13    142.86 o 
 -22   2  12     2041.32     2225.93    195.17 o 
 -20   2  12     2294.97     2186.22    157.54 o 
 -18   2  12     1331.01     1276.68    138.31 o 
 -16   2  12     6105.72     5806.38    201.05 o 
 -14   2  12     3401.62     3359.11    148.79 o 
 -12   2  12     6993.53     5820.87    181.78 o 
 -10   2  12      296.93      241.08     75.62 o 
  -8   2  12    10407.92     9454.68    258.18 o 
  -6   2  12    21587.08    21327.08    436.36 o 
  -4   2  12    37735.80    37968.91    662.90 o 
  -2   2  12       40.93       79.56     48.64 o 
   0   2  12     3355.74     2902.61    144.77 o 
   2   2  12        4.54       -6.20     91.23 o 
   4   2  12     7164.18     7114.34    203.69 o 
   6   2  12    29355.95    29625.32    576.97 o 
   8   2  12     6390.92     6888.04    308.03 o 
  10   2  12    37047.99    34508.91    664.61 o 
  12   2  12     1958.36     1767.09    175.76 o 
  14   2  12     9447.91     8629.66    305.86 o 
  16   2  12        1.50      -47.02    108.59 o 
  18   2  12      706.02      658.03    131.55 o 
  20   2  12     2683.07     2865.15    205.96 o 
  22   2  12      164.53      189.31    126.66 o 
  24   2  12      687.60      705.75    172.52 o 
  26   2  12      585.30      803.36    164.04 o 
 -29   3  12     1185.98     1356.52    172.16 o 
 -27   3  12     1121.98     1186.95    225.20 o 
 -25   3  12       86.72      196.32    138.83 o 
 -23   3  12     5846.14     5745.02    239.68 o 
 -21   3  12     3760.64     3769.76    205.60 o 
 -19   3  12    11297.94    10903.70    315.58 o 
 -17   3  12     6893.76     6603.60    246.07 o 
 -15   3  12    23408.73    21954.13    491.73 o 
 -13   3  12     2143.88     2025.27    151.79 o 
 -11   3  12     4938.85     4619.40    188.53 o 
  -9   3  12      490.07      493.48     92.03 o 
  -7   3  12       49.83      154.29     65.40 o 
  -5   3  12    46386.03    46069.70    694.24 o 
  -3   3  12     6872.92     6790.03    177.41 o 
  -1   3  12    21125.91    19113.92    340.50 o 
   1   3  12     2978.45     2888.28    133.28 o 
   3   3  12    15308.45    15186.34    318.81 o 
   5   3  12     2200.50     2060.51    129.20 o 
   7   3  12     7046.71     6998.94    376.55 o 
   9   3  12      113.76       52.04    116.32 o 
  11   3  12     9431.80     8979.47    298.53 o 
  13   3  12      938.05     1005.35    144.65 o 
  15   3  12      929.08      830.85    162.76 o 
  17   3  12     1731.92     1490.26    155.48 o 
  19   3  12       55.62      -26.00    114.31 o 
  21   3  12     8156.03     8314.04    320.80 o 
  23   3  12     2960.41     3216.29    226.12 o 
  25   3  12     4117.70     4519.70    271.79 o 
 -30   4  12      330.05      480.51    156.25 o 
 -28   4  12        1.89      426.37    324.45 o 
 -26   4  12     1770.03     1382.32    153.73 o 
 -24   4  12     1200.36     1311.13    188.83 o 
 -22   4  12      359.51      339.92    111.76 o 
 -20   4  12      733.80      692.90    119.88 o 
 -18   4  12        0.91       78.21     91.08 o 
 -16   4  12      530.65      493.56    115.23 o 
 -14   4  12    14093.95    13103.74    341.31 o 
 -12   4  12    13108.38    12063.21    569.78 o 
 -10   4  12     1272.78     1364.81    122.15 o 
  -8   4  12        3.94      -80.43     80.43 o 
  -6   4  12        3.90      109.09     81.86 o 
  -4   4  12      910.08     1461.21    117.70 o 
  -2   4  12    22219.92    23194.53    393.96 o 
   0   4  12        1.94      -47.90     73.44 o 
   2   4  12     1759.12     1775.27    156.41 o 
   4   4  12     3322.69     3195.47    167.75 o 
   6   4  12     1415.69     1388.33    121.83 o 
   8   4  12      522.01      663.56    127.00 o 
  10   4  12       52.62       82.77    117.03 o 
  12   4  12      744.06      811.17    137.63 o 
  14   4  12      178.71       62.70    108.58 o 
  16   4  12     2737.59     2736.79    197.00 o 
  18   4  12        5.77     -108.29    108.29 o 
  20   4  12      617.07      752.21    148.33 o 
  22   4  12      396.68      499.04    144.57 o 
  24   4  12        1.48      154.11    134.18 o 
  26   4  12      573.89      623.31    165.01 o 
 -29   5  12     1727.90     1601.93    181.62 o 
 -27   5  12     1415.12     1326.45    189.15 o 
 -25   5  12      512.79      612.04    186.97 o 
 -23   5  12     3532.42     3531.56    340.69 o 
 -21   5  12       55.84       62.11    102.88 o 
 -19   5  12    11826.18    12163.57    340.26 o 
 -17   5  12       76.72      122.56     95.18 o 
 -15   5  12     1516.34     1232.09    134.45 o 
 -13   5  12    12341.92    11735.79    342.46 o 
 -11   5  12    17228.93    16576.32    373.88 o 
  -9   5  12     2443.42     2332.09    143.45 o 
  -7   5  12    10669.55    10236.41    273.69 o 
  -5   5  12    11503.10    11812.39    293.85 o 
  -3   5  12     7720.73     7295.18    244.08 o 
  -1   5  12    45381.38    48397.52   1095.82 o 
   1   5  12     4833.86     5384.70    181.43 o 
   3   5  12    14323.28    14183.34    309.55 o 
   5   5  12     1791.26     2043.76    127.73 o 
   7   5  12     7529.69     7305.38    252.19 o 
   9   5  12       42.22       39.28     96.00 o 
  11   5  12     6443.17     6381.95    281.68 o 
  13   5  12     4506.05     4570.88    244.83 o 
  15   5  12      306.71      401.60    221.02 o 
  17   5  12     5920.67     5420.20    517.13 o 
  19   5  12     2139.67     2331.33    260.11 o 
  21   5  12     4458.01     4562.97    515.75 o 
  23   5  12     1492.14     1607.70    259.03 o 
  25   5  12     2375.19     2381.65    345.35 o 
 -28   6  12      322.02      340.66    150.28 o 
 -26   6  12     1684.78     1973.47    293.74 o 
 -24   6  12     3348.55     3603.53    209.11 o 
 -22   6  12     3377.49     3698.58    219.61 o 
 -20   6  12     1755.39     1632.17    149.67 o 
 -18   6  12     6704.44     6417.44    352.89 o 
 -16   6  12     1397.78     1487.82    139.01 o 
 -14   6  12     1189.14     1006.48    139.68 o 
 -12   6  12     9756.26     8759.50    388.12 o 
 -10   6  12     3708.00     4059.13    241.56 o 
  -8   6  12    14337.01    14718.99    526.27 o 
  -6   6  12     5606.41     5235.56    309.25 o 
  -4   6  12     5535.28     4754.73    269.01 o 
  -2   6  12     5498.73     5999.84    290.91 o 
   0   6  12     5746.71     6318.82    300.60 o 
   2   6  12       42.23      124.93    151.00 o 
   4   6  12       63.87      114.69    214.44 o 
   6   6  12     2026.55     2193.23    190.27 o 
   8   6  12      770.78      857.31    231.40 o 
  10   6  12     4000.66     4269.99    303.76 o 
  12   6  12      666.75      498.68    191.00 o 
  14   6  12     2737.43     2503.39    548.16 o 
  16   6  12     2176.81     2314.18    249.52 o 
  18   6  12     2742.76     2806.62    284.77 o 
  20   6  12        9.45       56.57    185.92 o 
  22   6  12      282.17      357.60    340.24 o 
  24   6  12       62.22      406.43    810.18 o 
 -27   7  12      860.93      765.85    201.98 o 
 -25   7  12     1013.86     1158.24    327.29 o 
 -23   7  12     1641.78     1860.62    222.45 o 
 -21   7  12       15.44     -126.86    135.82 o 
 -19   7  12     5455.27     5635.44    316.01 o 
 -17   7  12        0.81       22.76    197.88 o 
 -15   7  12     4320.71     4846.13    286.10 o 
 -13   7  12    17580.08    16403.13    564.66 o 
 -11   7  12     7863.93     7313.59    316.95 o 
  -9   7  12     1823.27     2090.83    209.84 o 
  -7   7  12     2788.38     3245.95    252.00 o 
  -5   7  12    12282.50    12157.96    413.38 o 
  -3   7  12      212.22      194.32    156.61 o 
  -1   7  12     5674.05     5946.19    315.84 o 
   1   7  12      822.81      997.48    224.53 o 
   3   7  12     3741.50     4371.30    294.83 o 
   5   7  12      966.03      980.21    197.69 o 
   7   7  12    10573.80    10291.03    458.83 o 
   9   7  12      149.24       56.20    192.73 o 
  11   7  12     1060.26     1264.84    217.69 o 
  13   7  12      304.20      613.68    201.28 o 
  15   7  12      176.53       81.22    200.60 o 
  17   7  12      641.11      647.71    254.16 o 
  19   7  12       18.20      -25.16    203.15 o 
  21   7  12     1997.50     2285.75    288.49 o 
  23   7  12      222.47       43.10    302.63 o 
 -26   8  12     4612.91     4365.07    334.19 o 
 -24   8  12      183.45      223.90    349.25 o 
 -22   8  12     1274.68     1388.21    212.88 o 
 -20   8  12      280.04      266.54    213.49 o 
 -18   8  12     4251.96     4410.88    294.06 o 
 -16   8  12     1366.27     1549.43    234.96 o 
 -14   8  12     1748.68     1967.55    236.69 o 
 -12   8  12     9496.07     9468.48    547.70 o 
 -10   8  12     5662.97     6329.89    309.06 o 
  -8   8  12    21461.60    20847.40    574.72 o 
  -6   8  12     5738.58     5674.20    294.66 o 
  -4   8  12     9794.36    10121.30    386.57 o 
  -2   8  12       22.50       27.51    154.14 o 
   0   8  12     6626.48     7301.16    343.25 o 
   2   8  12      818.83      846.82    211.85 o 
   4   8  12      905.75     1106.04    226.38 o 
   6   8  12     1928.44     2155.72    232.61 o 
   8   8  12     1170.74      909.23    270.81 o 
  10   8  12     8603.31     8527.89    492.99 o 
  12   8  12     2594.98     2919.04    338.45 o 
  14   8  12     2227.07     2824.08    275.16 o 
  16   8  12      394.55      475.76    218.62 o 
  18   8  12     1754.03     2115.44    274.18 o 
  20   8  12        3.27      169.57    278.38 o 
  22   8  12     1850.54     1762.17    288.63 o 
 -25   9  12      146.47      368.58    191.16 o 
 -23   9  12       58.44      183.06    177.83 o 
 -21   9  12        2.59       -6.97    148.85 o 
 -19   9  12        4.07       87.31    160.68 o 
 -17   9  12      215.26      431.26    187.13 o 
 -15   9  12     1587.25     1786.74    218.25 o 
 -13   9  12     3757.64     3747.87    290.16 o 
 -11   9  12     5183.92     4913.33    387.75 o 
  -9   9  12       53.22       -5.04    137.80 o 
  -7   9  12      389.06      448.55    164.62 o 
  -5   9  12      370.90      230.88    157.07 o 
  -3   9  12       20.51     -141.08    152.55 o 
  -1   9  12       33.60     -109.60    204.16 o 
   1   9  12      384.65      138.78    177.31 o 
   3   9  12      280.63      133.42    190.81 o 
   5   9  12      525.01      374.12    190.99 o 
   7   9  12      317.04      325.50    201.39 o 
   9   9  12      350.09      332.23    261.96 o 
  11   9  12     1039.98      834.05    276.24 o 
  13   9  12      201.43       11.67    243.57 o 
  15   9  12      656.95      316.68    357.34 o 
  17   9  12     1589.88     1203.01    292.83 o 
  19   9  12      124.65     -158.34    240.30 o 
  21   9  12       79.21      -37.92    256.49 o 
 -22  10  12     1116.79     1439.89    236.47 o 
 -20  10  12      641.82      580.82    487.75 o 
 -18  10  12      248.86      -33.37    384.52 o 
 -16  10  12     9589.08     9055.56    582.46 o 
 -14  10  12      508.89      530.22    315.63 o 
 -12  10  12     1370.87     1370.65    553.14 o 
 -10  10  12      573.99      542.95    173.31 o 
  -8  10  12     3076.63     3011.92    285.07 o 
  -6  10  12      308.89      368.59    166.05 o 
  -4  10  12     4395.67     4884.75    378.66 o 
  -2  10  12        0.74     -274.91    274.91 o 
   0  10  12     2692.52     2608.12    331.47 o 
   2  10  12     5832.72     6102.28    438.76 o 
   4  10  12       21.94     -182.73    182.73 o 
   6  10  12     5314.66     5412.33    332.13 o 
   8  10  12        7.78      143.69    273.48 o 
  10  10  12     1846.40     1858.43    335.26 o 
  12  10  12      708.47      637.36    286.57 o 
  14  10  12     2755.33     2659.26    620.84 o 
  16  10  12       42.36       84.28    247.84 o 
  18  10  12      728.55      538.34    281.61 o 
 -21  11  12      123.64      141.82    324.78 o 
 -19  11  12     1229.59       92.23    683.34 o 
 -17  11  12     1029.61      669.25    836.47 o 
 -15  11  12      972.53      935.98    638.73 o 
 -13  11  12       12.14     -150.01    485.53 o 
 -11  11  12       18.44       55.61    352.46 o 
  -9  11  12       43.06     -179.03    268.22 o 
  -7  11  12       17.95     -131.21    192.88 o 
  -5  11  12      315.48       86.78    205.00 o 
  -3  11  12       30.67     -151.44    162.36 o 
  -1  11  12      976.02     1127.74    372.14 o 
   1  11  12     1029.94      727.68    307.08 o 
   3  11  12     3611.37     3960.78    320.88 o 
   5  11  12      635.68      317.53    220.25 o 
   7  11  12      136.55     -155.35    218.61 o 
   9  11  12       70.47     -243.84    270.37 o 
  11  11  12     1553.19     1231.21    335.18 o 
  13  11  12      181.22     -263.09    263.09 o 
  15  11  12      475.59      578.52    491.58 o 
  17  11  12      727.69      611.25    335.18 o 
 -18  12  12      564.51     -172.37   1781.53 o 
 -14  12  12      982.86      387.88    340.39 o 
 -12  12  12     2272.91     -541.91    541.91 o 
 -10  12  12       91.39      159.30    238.76 o 
  -8  12  12     2313.15     2383.42    654.84 o 
  -6  12  12      444.68      129.05    435.10 o 
  -4  12  12      246.30       57.24    248.18 o 
  -2  12  12     1490.12     1189.47    376.26 o 
   0  12  12      605.95      367.84    499.81 o 
   2  12  12      435.50       39.41    257.16 o 
   4  12  12      566.85      163.99    334.38 o 
   6  12  12      905.14      884.94    327.58 o 
   8  12  12       80.75     -396.49    396.49 o 
  10  12  12       64.54     -417.21    417.21 o 
  12  12  12     1080.16      426.32    517.47 o 
  14  12  12      405.72      183.95    546.06 o 
 -15  13  12     1608.83     -108.67   2787.48 o 
 -13  13  12       89.22     -294.71    294.71 o 
 -11  13  12     1364.69      -10.97    245.54 o 
  -9  13  12      275.08       53.43    806.14 o 
  -7  13  12       37.71     -488.48    658.48 o 
  -5  13  12      192.00      312.54    281.90 o 
  -3  13  12      337.64      315.96    260.09 o 
  -1  13  12     3640.53     3523.58    401.02 o 
   1  13  12      392.35       12.64    465.37 o 
   3  13  12     2290.81     2104.13    361.26 o 
   5  13  12      706.34      459.01    304.76 o 
   7  13  12      873.64      387.79    462.78 o 
   9  13  12       71.41     -380.75    447.04 o 
  11  13  12      760.86      158.68    524.10 o 
 -10  14  12      387.95      -38.53    253.97 o 
  -8  14  12        1.15      -26.57    269.54 o 
  -6  14  12      209.24      285.89    276.02 o 
  -4  14  12        6.07     -158.98    690.58 o 
  -2  14  12      397.79      120.54    394.53 o 
   0  14  12       30.63     -264.11    264.11 o 
   2  14  12        5.39     -153.72    266.33 o 
   4  14  12     1932.94     1732.71    460.26 o 
   6  14  12       24.53     -187.86    293.92 o 
   8  14  12       34.61      203.01    500.90 o 
 -29   1  13     4632.31     4695.10    469.26 o 
 -27   1  13       16.38      167.90    116.67 o 
 -25   1  13     1840.71     1534.72    150.80 o 
 -23   1  13      101.70       84.78    116.94 o 
 -21   1  13       40.35      182.04    116.38 o 
 -19   1  13     4981.92     4669.09    218.90 o 
 -17   1  13       25.43      -31.70     79.75 o 
 -15   1  13     7742.29     6665.21    468.86 o 
 -13   1  13     2441.01     2222.20    128.96 o 
 -11   1  13    34130.06    32847.16    597.43 o 
  -9   1  13      167.97      256.68     72.41 o 
  -7   1  13    27714.54    26624.07    444.47 o 
  -5   1  13     7794.60     8071.94    201.65 o 
  -3   1  13     1773.57     1703.33    101.71 o 
  -1   1  13     3243.85     3096.76    140.70 o 
   1   1  13     4301.63     4601.80    182.54 o 
   3   1  13     5152.46     4904.59    188.87 o 
   5   1  13     1595.92     1303.38    156.10 o 
   7   1  13    53691.48    52602.04    925.79 o 
   9   1  13     8563.60     8222.95    290.15 o 
  11   1  13    10992.59     9745.16    314.06 o 
  13   1  13     7525.03     7056.78    285.86 o 
  15   1  13     7550.55     7196.19    285.81 o 
  17   1  13       58.83      -82.88     82.88 o 
  19   1  13     1005.82      943.83    177.73 o 
  21   1  13       67.23     -125.66    125.66 o 
  23   1  13      466.78      265.18    150.57 o 
  25   1  13     3060.66     3324.00    253.52 o 
 -30   2  13     1260.89     1323.54    169.60 o 
 -28   2  13       34.59      339.86    147.98 o 
 -26   2  13     5461.43     5200.38    365.83 o 
 -24   2  13      692.41      527.44    123.89 o 
 -22   2  13     1171.74     1151.04    143.92 o 
 -20   2  13     2104.49     2363.72    166.07 o 
 -18   2  13    11207.89    10956.01    330.46 o 
 -16   2  13      394.57      378.91    108.46 o 
 -14   2  13     3338.80     3020.01    192.94 o 
 -12   2  13      229.41      202.32     75.88 o 
 -10   2  13     1379.82     1390.03    120.17 o 
  -8   2  13      280.25      129.15     60.16 o 
  -6   2  13      831.61     1077.04    101.02 o 
  -4   2  13    17514.91    17196.10    363.33 o 
  -2   2  13     1720.07     1484.34    100.88 o 
   0   2  13     7175.52     7392.30    195.18 o 
   2   2  13        1.20       77.58    111.52 o 
   4   2  13    11916.87    12194.36    304.82 o 
   6   2  13     4161.01     4084.93    271.60 o 
   8   2  13     6625.37     6090.96    261.98 o 
  10   2  13     1742.66     1942.81    174.87 o 
  12   2  13      376.57      251.81    134.97 o 
  14   2  13    10548.57    10414.70    364.33 o 
  16   2  13     2248.18     2027.64    174.02 o 
  18   2  13      832.95      879.85    154.10 o 
  20   2  13      585.81      606.08    145.35 o 
  22   2  13     1965.42     2217.88    196.45 o 
  24   2  13      148.96      209.68    146.20 o 
  26   2  13      162.67       91.18    152.23 o 
 -29   3  13     2322.29     2388.93    200.16 o 
 -27   3  13        0.02       38.54    109.67 o 
 -25   3  13     1554.65     1586.24    160.61 o 
 -23   3  13     1405.63     1644.37    155.92 o 
 -21   3  13      478.14      588.23    117.00 o 
 -19   3  13     1602.57     1187.74    132.63 o 
 -17   3  13     3675.89     3031.03    181.24 o 
 -15   3  13      556.20      525.10    114.56 o 
 -13   3  13      981.68      605.00    145.85 o 
 -11   3  13    11311.57    11462.51    296.27 o 
  -9   3  13      205.97       24.21     89.55 o 
  -7   3  13    11100.23    10791.71    277.02 o 
  -5   3  13      138.59       13.79     65.33 o 
  -3   3  13     2965.87     2728.68    130.18 o 
  -1   3  13        4.11       55.98     72.26 o 
   1   3  13     1696.23     1919.41    122.83 o 
   3   3  13     2129.22     1933.69    131.49 o 
   5   3  13        7.97      -68.98    124.87 o 
   7   3  13     3372.70     3449.50    205.69 o 
   9   3  13       94.05       -6.25    109.97 o 
  11   3  13      379.43      418.37    134.79 o 
  13   3  13     8370.17     8458.01    295.76 o 
  15   3  13     1905.02     1891.51    186.09 o 
  17   3  13     2399.89     2620.86    187.85 o 
  19   3  13      155.09      209.52    132.66 o 
  21   3  13      215.73      268.11    158.65 o 
  23   3  13      213.26      253.80    141.62 o 
  25   3  13      997.50      988.66    247.55 o 
 -28   4  13      200.87      481.22    209.21 o 
 -26   4  13     7914.27     7950.83    309.47 o 
 -24   4  13        4.96       35.72    104.84 o 
 -22   4  13     7890.09     7593.42    286.70 o 
 -20   4  13     1744.40     1539.23    145.20 o 
 -18   4  13      327.70      349.82    104.46 o 
 -16   4  13       12.92       13.08     95.21 o 
 -14   4  13    10653.96    10341.98    329.81 o 
 -12   4  13      846.71      704.35    113.60 o 
 -10   4  13     3460.35     3056.81    169.63 o 
  -8   4  13    16292.72    15266.10    351.17 o 
  -6   4  13      363.72      318.17     96.19 o 
  -4   4  13    67082.54    70266.48   1127.69 o 
  -2   4  13     6546.72     7165.01    230.66 o 
   0   4  13    29685.78    28050.15    480.62 o 
   2   4  13     2133.92     2422.85    155.66 o 
   4   4  13     8549.19     8345.42    261.13 o 
   6   4  13      123.57      168.69    159.91 o 
   8   4  13     5482.50     5596.37    248.64 o 
  10   4  13     2564.28     2631.41    184.12 o 
  12   4  13      984.72      856.94    140.11 o 
  14   4  13     9787.25     9490.84    315.72 o 
  16   4  13       52.61       27.58    113.65 o 
  18   4  13    15124.25    14903.72    457.88 o 
  20   4  13     5217.94     5504.54    270.51 o 
  22   4  13     6607.54     7325.36    308.00 o 
  24   4  13       23.16     -126.25    154.40 o 
 -29   5  13        3.49      187.80    154.94 o 
 -27   5  13       76.52      461.09    164.06 o 
 -25   5  13     1157.97     1119.18    343.31 o 
 -23   5  13     2029.25     1845.88    183.71 o 
 -21   5  13       35.15       94.88    127.23 o 
 -19   5  13      396.29      648.19    117.90 o 
 -17   5  13       98.16       90.04     95.90 o 
 -15   5  13      310.14      439.86    108.70 o 
 -13   5  13     1604.06     1738.09    292.07 o 
 -11   5  13       67.54      -48.48    100.46 o 
  -9   5  13      393.61      167.20    102.94 o 
  -7   5  13     3119.56     3240.33    174.10 o 
  -5   5  13      147.80      153.56    102.24 o 
  -3   5  13     6854.42     6656.43    225.39 o 
  -1   5  13     4559.54     4233.81    231.43 o 
   1   5  13     1451.13     1335.71    152.25 o 
   3   5  13       77.89      113.49    118.15 o 
   5   5  13     4238.68     4639.60    279.72 o 
   7   5  13      363.32        0.10    209.25 o 
   9   5  13      407.46       38.97    221.18 o 
  11   5  13      845.09      657.93    208.30 o 
  13   5  13      211.83      121.71    199.62 o 
  15   5  13     1690.06     2100.55    246.51 o 
  17   5  13       80.80      -23.41    181.53 o 
  19   5  13        9.33       50.59    186.40 o 
  21   5  13        7.17      442.64    359.39 o 
  23   5  13      198.28      356.72    231.71 o 
  25   5  13       91.61      153.44    231.47 o 
 -28   6  13       90.01      375.71    181.52 o 
 -26   6  13      712.72      848.00    204.35 o 
 -24   6  13       54.13      138.04    113.75 o 
 -22   6  13     7013.61     6985.37    277.02 o 
 -20   6  13     1434.10     1374.15    144.35 o 
 -18   6  13     9924.07     9619.07    387.86 o 
 -16   6  13      391.03      545.88    178.62 o 
 -14   6  13     4199.62     4527.40    308.41 o 
 -12   6  13     2127.99     2108.90    193.71 o 
 -10   6  13     5718.70     5848.58    330.93 o 
  -8   6  13    20403.08    20466.10    546.62 o 
  -6   6  13      916.90      799.42    370.45 o 
  -4   6  13    11621.96    10699.33    445.05 o 
  -2   6  13     1898.74     1666.26    198.03 o 
   0   6  13    10469.72    10177.53    380.66 o 
   2   6  13        3.11     -125.91    146.66 o 
   4   6  13    12780.53    13112.23    459.81 o 
   6   6  13      564.97      533.55    211.81 o 
   8   6  13      697.97      942.07    222.42 o 
  10   6  13       49.56      356.50    195.67 o 
  12   6  13      712.52      726.68    217.64 o 
  14   6  13     8859.08     8475.52    393.75 o 
  16   6  13      773.90      759.73    204.24 o 
  18   6  13     3558.63     3662.64    452.38 o 
  20   6  13       99.49      294.44    705.98 o 
  22   6  13     1460.84     1933.34    444.73 o 
  24   6  13       19.46     -187.03    382.57 o 
 -27   7  13      179.56      115.18    177.48 o 
 -25   7  13       72.60      360.90    231.25 o 
 -23   7  13      116.70       38.42    181.29 o 
 -21   7  13      636.43      661.36    211.04 o 
 -19   7  13       75.43      226.49    258.96 o 
 -17   7  13      571.47      610.41    174.31 o 
 -15   7  13       24.86       10.17    256.48 o 
 -13   7  13      542.43      333.85    167.40 o 
 -11   7  13     7564.53     7334.52    372.72 o 
  -9   7  13    10971.44    10323.92    517.89 o 
  -7   7  13    11706.23    10631.83    396.17 o 
  -5   7  13     1257.95     1575.12    205.30 o 
  -3   7  13    13238.09    13529.33    452.69 o 
  -1   7  13     2916.02     2665.10    238.66 o 
   1   7  13     1212.75     1424.25    254.75 o 
   3   7  13     3815.63     4207.77    291.61 o 
   5   7  13        6.48     -114.80    201.84 o 
   7   7  13     1644.11     1822.85    520.17 o 
   9   7  13     1462.22     1777.52    307.46 o 
  11   7  13     5664.72     5744.43    349.78 o 
  13   7  13      330.40      391.37    221.25 o 
  15   7  13     1465.12     1814.35    259.67 o 
  17   7  13      305.97      118.41    200.16 o 
  19   7  13       51.15       94.83    214.89 o 
  21   7  13       44.55       17.41    267.08 o 
  23   7  13      276.21      417.45    433.93 o 
 -26   8  13     2148.83     2041.66    255.14 o 
 -24   8  13       10.66      182.33    183.41 o 
 -22   8  13        5.40      104.03    156.28 o 
 -20   8  13      264.17      305.34    161.99 o 
 -18   8  13      112.64      234.30    173.60 o 
 -16   8  13     4479.54     4778.53    306.34 o 
 -14   8  13    13234.50    12129.02    499.22 o 
 -12   8  13    17746.24    17965.24    528.76 o 
 -10   8  13     2148.39     2511.90    466.74 o 
  -8   8  13      347.24      392.22    146.78 o 
  -6   8  13      332.93      412.70    170.72 o 
  -4   8  13     5174.08     5546.19    312.75 o 
  -2   8  13       47.82       -6.77    153.95 o 
   0   8  13     2341.31     2935.42    338.91 o 
   2   8  13     1868.30     1658.33    236.09 o 
   4   8  13     1248.53     1066.16    211.82 o 
   6   8  13       17.96     -188.30    188.30 o 
   8   8  13     1145.34      761.48    279.67 o 
  10   8  13       87.32        4.67    236.16 o 
  12   8  13      147.12     -101.68    297.47 o 
  14   8  13      146.62       39.10    307.42 o 
  16   8  13       11.39     -341.49    432.33 o 
  18   8  13      131.49      201.82    290.14 o 
  20   8  13      247.92      159.98    219.63 o 
  22   8  13      184.07       96.46    239.49 o 
 -23   9  13      194.40      209.94    178.82 o 
 -21   9  13       77.74       71.35    249.31 o 
 -19   9  13     1932.41     1990.45    240.07 o 
 -17   9  13      698.77      582.11    174.94 o 
 -15   9  13    19973.80    18161.43   1261.79 o 
 -13   9  13       12.16      -10.43    134.84 o 
 -11   9  13       37.34      237.82    144.16 o 
  -9   9  13      219.42      480.34    159.81 o 
  -7   9  13     1066.28     1046.38    207.63 o 
  -5   9  13      186.99       62.04    195.58 o 
  -3   9  13     1092.98     1471.01    198.48 o 
  -1   9  13     2688.69     2667.13    234.00 o 
   1   9  13     3594.04     2924.17    273.76 o 
   3   9  13     5635.55     6253.89    352.75 o 
   5   9  13      858.59      451.74    212.38 o 
   7   9  13    13565.23    13917.17    621.14 o 
   9   9  13      221.99       56.67    264.87 o 
  11   9  13     4531.14     4907.16    430.02 o 
  13   9  13      157.88       10.17    266.88 o 
  15   9  13      524.47      644.55    283.07 o 
  17   9  13      330.35       14.30    279.87 o 
  19   9  13      848.47      750.81    301.03 o 
 -22  10  13      513.11      334.97    316.70 o 
 -20  10  13        4.30     -153.08    380.81 o 
 -18  10  13     1381.26     1195.82    262.28 o 
 -16  10  13      103.52       26.61    342.18 o 
 -14  10  13      109.00       83.33    266.22 o 
 -12  10  13      334.74      365.62    191.00 o 
 -10  10  13      233.80      174.42    176.47 o 
  -8  10  13      507.23      310.18    238.72 o 
  -6  10  13     3106.04     3456.26    347.53 o 
  -4  10  13      812.39      579.46    325.30 o 
  -2  10  13      689.42      397.54    368.91 o 
   0  10  13     1718.73     1879.63    285.01 o 
   2  10  13     2000.54     2021.55    340.38 o 
   4  10  13      144.63     -175.60    271.14 o 
   6  10  13       30.61      -98.65    261.66 o 
   8  10  13      135.86     -259.84    259.84 o 
  10  10  13     1407.13     1357.48    330.20 o 
  12  10  13      190.15     -171.30    265.33 o 
  14  10  13       69.46     -254.97    254.97 o 
  16  10  13      192.45     -136.17    228.64 o 
  18  10  13      711.04      419.34    292.44 o 
 -19  11  13     1620.10      627.01    811.17 o 
 -17  11  13      164.32       47.96    272.28 o 
 -15  11  13     1799.00     1747.21    716.53 o 
 -13  11  13      313.58      119.88    341.94 o 
 -11  11  13      133.56      111.37    531.51 o 
  -9  11  13     1766.50     2248.97    423.39 o 
  -7  11  13     4751.36     5159.59    463.46 o 
  -5  11  13       56.35      -46.08    168.40 o 
  -3  11  13      186.71      121.10    228.46 o 
  -1  11  13     1480.15     1366.36    256.62 o 
   1  11  13       12.51     -241.59    241.59 o 
   3  11  13     6111.96     5888.83    365.81 o 
   5  11  13       33.29     -181.38    202.29 o 
   7  11  13     4137.66     4461.32    597.02 o 
   9  11  13     1681.49     2117.90    464.23 o 
  11  11  13     1612.17     1216.40    329.63 o 
  13  11  13        0.15     -280.07    280.07 o 
  15  11  13      318.20       70.92    277.49 o 
  17  11  13      427.98      159.93    283.05 o 
 -18  12  13     4478.58     3711.59   1473.55 o 
 -16  12  13     1146.36     1005.18    380.87 o 
 -14  12  13      137.99       -1.66    361.69 o 
 -12  12  13      102.10      -30.83    177.99 o 
 -10  12  13        4.77      -95.61    241.98 o 
  -8  12  13     3292.29     3316.03    982.66 o 
  -6  12  13      162.84     -262.99    588.54 o 
  -4  12  13     3295.40     3587.43    757.71 o 
  -2  12  13     1272.43     1429.69    514.32 o 
   0  12  13     4993.17     4957.35    763.98 o 
   2  12  13      316.75     -155.52    214.34 o 
   4  12  13     1105.73      994.43    256.13 o 
   6  12  13       76.56     -284.11    284.11 o 
   8  12  13       64.89     -207.64    287.33 o 
  10  12  13      114.17     -268.17    268.17 o 
  12  12  13      265.79      -46.36    319.85 o 
  14  12  13      807.78      452.14    461.33 o 
 -15  13  13      104.10       38.22    337.24 o 
 -13  13  13      104.91      267.23    348.14 o 
 -11  13  13      177.03       52.62    335.59 o 
  -9  13  13       60.68       70.88    322.13 o 
  -7  13  13      667.91       60.75    920.32 o 
  -5  13  13     2092.72     1637.34    919.71 o 
  -3  13  13      244.09     -168.73    633.80 o 
  -1  13  13       50.19     -311.23    311.23 o 
   1  13  13      451.93     -264.98    396.63 o 
   3  13  13        4.08     -261.02    261.02 o 
   5  13  13      112.89     -232.07    257.74 o 
   7  13  13      476.71     -430.47    430.47 o 
   9  13  13      519.83      201.35    500.49 o 
  11  13  13       80.63     -490.54    490.54 o 
 -10  14  13      179.15      -10.77    389.45 o 
  -8  14  13     2900.68     3149.74   1230.79 o 
  -6  14  13        0.34     -373.90    722.30 o 
  -4  14  13     3706.60     3660.39    584.74 o 
  -2  14  13       63.24     -466.03    466.03 o 
   0  14  13     3056.88     3250.44    423.02 o 
   2  14  13      792.42      482.97    371.89 o 
   4  14  13      830.57      766.28    350.27 o 
   6  14  13      314.13      640.11    510.84 o 
 -30   0  14        0.05      365.84    241.54 o 
 -28   0  14       57.68      166.05    193.76 o 
 -26   0  14     1217.11     1084.08    220.45 o 
 -24   0  14      736.53      824.17    233.46 o 
 -22   0  14     6579.79     6166.90    371.54 o 
 -20   0  14     1400.30     1315.23    174.15 o 
 -18   0  14    11735.07    10819.58    391.71 o 
 -16   0  14        4.91       53.93     98.66 o 
 -14   0  14     6819.65     6588.71    306.84 o 
 -12   0  14      381.14      300.17    131.20 o 
 -10   0  14    32041.29    29552.71    740.51 o 
  -8   0  14     3978.37     4005.98    219.33 o 
  -6   0  14      833.55     1099.51    135.90 o 
  -4   0  14     1815.06     1819.76    155.57 o 
  -2   0  14     2347.41     2719.52    175.59 o 
   0   0  14    16539.82    15943.60    434.43 o 
   2   0  14      801.80     1319.63    206.74 o 
   4   0  14    31428.09    28314.58    807.04 o 
   6   0  14     3204.02     3309.83    299.01 o 
   8   0  14    14030.83    13864.77    530.45 o 
  10   0  14      537.15      298.27    227.86 o 
  12   0  14      274.63      330.59    220.56 o 
  14   0  14      872.68     1069.93    224.71 o 
  16   0  14     1688.42     1571.52    232.64 o 
  18   0  14     2366.59     2742.60    288.98 o 
  20   0  14    20836.90    20672.73    736.00 o 
  22   0  14     2369.16     1607.62    423.22 o 
  24   0  14      160.35      385.96    208.19 o 
  26   0  14     9570.06     9458.38    556.32 o 
 -27   1  14      351.25      285.14    120.02 o 
 -25   1  14      977.93     1177.06    176.03 o 
 -23   1  14      146.33       91.47    118.74 o 
 -21   1  14     2766.05     2302.65    172.05 o 
 -19   1  14      835.47      713.80    111.28 o 
 -17   1  14      294.43      397.73    110.18 o 
 -15   1  14        7.05       57.40     80.15 o 
 -13   1  14     2668.20     2935.07    149.78 o 
 -11   1  14      238.31      124.65     81.42 o 
  -9   1  14     1750.69     1676.15    107.92 o 
  -7   1  14       47.27      -18.90     69.25 o 
  -5   1  14       78.23       40.06     68.17 o 
  -3   1  14       28.43       49.99     66.96 o 
  -1   1  14       46.02       27.95     71.44 o 
   1   1  14    11371.04    11388.78    287.72 o 
   3   1  14       83.12      110.30     74.47 o 
   5   1  14      271.76       66.52    142.44 o 
   7   1  14      781.73      789.27    160.15 o 
   9   1  14       16.94      113.17    147.59 o 
  11   1  14     2404.74     2079.81    191.88 o 
  13   1  14     1724.08     1861.82    178.28 o 
  15   1  14     3069.29     3086.31    207.06 o 
  17   1  14       10.73      -39.05    173.24 o 
  19   1  14     3566.52     3190.82    225.90 o 
  21   1  14       30.39     -136.63    140.11 o 
  23   1  14      987.64      941.54    171.05 o 
  25   1  14     1607.93     1732.11    206.15 o 
 -30   2  14      405.95      281.25    148.80 o 
 -28   2  14     3718.61     3881.09    238.87 o 
 -26   2  14     1423.97     1954.67    276.54 o 
 -24   2  14      307.45      236.79    114.09 o 
 -22   2  14     4001.62     3762.41    211.89 o 
 -20   2  14      130.94      109.83    130.07 o 
 -18   2  14     2890.64     2992.37    183.05 o 
 -16   2  14      632.27      410.87    108.35 o 
 -14   2  14     2890.08     2821.75    269.58 o 
 -12   2  14      506.75      450.34    147.21 o 
 -10   2  14    10481.07    10698.76    421.71 o 
  -8   2  14      489.49      478.85     83.74 o 
  -6   2  14     8119.61     7833.76    241.06 o 
  -4   2  14      789.99      506.91     88.03 o 
  -2   2  14     2656.51     3308.52    145.39 o 
   0   2  14    11893.88    11842.01    317.02 o 
   2   2  14      398.92      393.65     96.15 o 
   4   2  14     7441.42     6768.88    295.92 o 
   6   2  14      842.62     1054.21    161.23 o 
   8   2  14     7076.70     6472.77    288.32 o 
  10   2  14      241.56      273.69    155.20 o 
  12   2  14     5154.76     4923.44    250.72 o 
  14   2  14     5093.59     4803.27    301.64 o 
  16   2  14      974.09      974.60    159.53 o 
  18   2  14     1706.87     1504.20    233.22 o 
  20   2  14      533.20      552.54    149.31 o 
  22   2  14     2523.19     2918.41    226.34 o 
  24   2  14      143.51      220.68    153.63 o 
 -29   3  14     1967.81     2330.47    207.51 o 
 -27   3  14       34.79      355.37    274.43 o 
 -25   3  14    10293.59     9903.33    422.89 o 
 -23   3  14     1579.24     1603.24    186.24 o 
 -21   3  14     6946.83     6818.79    263.22 o 
 -19   3  14     1207.38     1027.37    133.48 o 
 -17   3  14     1696.71     1532.06    144.66 o 
 -15   3  14      417.85      267.50     90.79 o 
 -13   3  14     2666.26     2394.68    164.83 o 
 -11   3  14     6130.96     5419.25    215.64 o 
  -9   3  14     9192.46     9418.74    268.88 o 
  -7   3  14    13645.88    13160.35    324.63 o 
  -5   3  14      851.34      841.86    112.69 o 
  -3   3  14    28314.80    28237.95    474.83 o 
  -1   3  14     4073.83     4391.90    174.98 o 
   1   3  14     4386.33     4382.48    179.61 o 
   3   3  14       55.69       11.49     86.95 o 
   5   3  14      191.73      227.92    143.55 o 
   7   3  14     2035.83     2408.10    189.79 o 
   9   3  14      173.69      108.77    143.68 o 
  11   3  14     7438.71     6977.02    307.31 o 
  13   3  14     2217.79     2598.41    198.00 o 
  15   3  14     6052.15     6611.53    274.07 o 
  17   3  14       99.41      138.09    127.64 o 
  19   3  14     5735.47     5864.40    272.14 o 
  21   3  14        1.89     -139.21    139.21 o 
  23   3  14      339.94      197.76    161.90 o 
  25   3  14      575.62      755.56    175.01 o 
 -28   4  14      899.03     1043.54    186.33 o 
 -26   4  14       61.84      114.29    113.43 o 
 -24   4  14      122.59       72.15    111.45 o 
 -22   4  14      303.84      297.08    163.03 o 
 -20   4  14      239.79      233.62    107.17 o 
 -18   4  14      127.96      168.18    103.76 o 
 -16   4  14       24.30      111.68     97.65 o 
 -14   4  14       81.33        9.50    106.23 o 
 -12   4  14      853.85      966.03    125.47 o 
 -10   4  14     2020.86     2267.51    149.91 o 
  -8   4  14     1555.22     1752.20    137.72 o 
  -6   4  14    11387.42    11708.95    473.11 o 
  -4   4  14        6.08      -43.86     97.17 o 
  -2   4  14     6938.72     6762.73    235.42 o 
   0   4  14     2828.67     2644.91    164.64 o 
   2   4  14     5957.26     6000.41    217.16 o 
   4   4  14     1068.81     1233.48    163.78 o 
   6   4  14      193.81      251.55    123.42 o 
   8   4  14      420.10      151.87    128.24 o 
  10   4  14     1357.17     1502.38    167.35 o 
  12   4  14      338.27      254.68    130.68 o 
  14   4  14     1058.82     1063.31    149.11 o 
  16   4  14      225.60      -87.80    120.54 o 
  18   4  14      135.71      -83.46    123.47 o 
  20   4  14     1110.51     1234.79    170.78 o 
  22   4  14        6.95      -53.81    212.99 o 
  24   4  14        3.32       53.46    230.16 o 
 -27   5  14      541.53      844.33    246.64 o 
 -25   5  14     6589.85     6062.73    530.83 o 
 -23   5  14       36.98       44.38    108.52 o 
 -21   5  14     4985.00     4894.64    255.54 o 
 -19   5  14       56.23      124.95    135.41 o 
 -17   5  14       16.77       17.29     94.40 o 
 -15   5  14     3981.52     4058.02    348.04 o 
 -13   5  14      742.51      648.69    115.36 o 
 -11   5  14     6524.21     5545.12    220.98 o 
  -9   5  14     3954.12     4305.49    205.52 o 
  -7   5  14    39611.44    40726.33    728.16 o 
  -5   5  14     2105.12     1992.64    145.90 o 
  -3   5  14    34775.66    34134.35    773.74 o 
  -1   5  14      251.90      317.13    139.12 o 
   1   5  14     2984.10     3135.30    255.90 o 
   3   5  14      562.59      570.22    205.77 o 
   5   5  14     4421.47     4725.55    368.26 o 
   7   5  14     1075.21     1242.75    240.76 o 
   9   5  14     1297.95     1828.68    265.98 o 
  11   5  14    16166.15    15612.24    877.86 o 
  13   5  14     4793.13     4940.02    443.49 o 
  15   5  14    12741.65    12318.59    485.08 o 
  17   5  14      969.99      519.27    226.39 o 
  19   5  14     4320.31     4838.64    347.83 o 
  21   5  14        3.01     -102.28    205.78 o 
  23   5  14      432.18      406.90    242.63 o 
 -26   6  14       45.20       87.74    156.30 o 
 -24   6  14      833.17      949.17    199.14 o 
 -22   6  14     2647.63     2361.08    297.27 o 
 -20   6  14      709.59      937.02    178.23 o 
 -18   6  14     2168.64     2555.51    232.73 o 
 -16   6  14      933.44     1140.71    176.43 o 
 -14   6  14     2426.42     2049.45    476.19 o 
 -12   6  14      645.09      565.42    151.95 o 
 -10   6  14     1013.07      959.27    180.23 o 
  -8   6  14     1440.78     1315.61    189.79 o 
  -6   6  14     1725.04     1359.05    186.64 o 
  -4   6  14     1702.79     1742.75    235.87 o 
  -2   6  14        1.83       35.43    107.58 o 
   0   6  14     1892.65     1850.91    201.98 o 
   2   6  14      110.30       37.59    202.07 o 
   4   6  14       31.97      -72.76    149.97 o 
   6   6  14      393.46      395.07    285.55 o 
   8   6  14      551.10      768.03    298.37 o 
  10   6  14       79.54      257.62    204.69 o 
  12   6  14     1395.53      867.02    218.87 o 
  14   6  14       30.56     -182.95    239.10 o 
  16   6  14      219.30      165.86    271.12 o 
  18   6  14        9.46      -58.08    293.32 o 
  20   6  14      299.15      230.61    195.84 o 
  22   6  14      347.47      184.64    242.45 o 
 -25   7  14     2212.46     1951.29    240.32 o 
 -23   7  14     1348.81     1595.16    340.68 o 
 -21   7  14     2622.22     2354.78    346.83 o 
 -19   7  14        7.05       62.22    150.17 o 
 -17   7  14       43.44      163.10    213.41 o 
 -15   7  14     3784.51     1901.26    478.83 o 
 -13   7  14      105.48      329.77    178.62 o 
 -11   7  14    36752.05    36273.81   1030.30 o 
  -9   7  14    12246.70    12534.65    630.48 o 
  -7   7  14     7398.11     6769.32    386.72 o 
  -5   7  14       64.09     -134.89    142.90 o 
  -3   7  14     3048.96     3569.95    292.68 o 
  -1   7  14     1942.27     2414.82    228.41 o 
   1   7  14       82.75       25.89    211.76 o 
   3   7  14     3786.87     3729.51    290.80 o 
   5   7  14     3119.53     3562.72    368.09 o 
   7   7  14     1395.76     1240.23    346.98 o 
   9   7  14       28.09     -252.09    259.34 o 
  11   7  14     2068.34     1922.30    327.47 o 
  13   7  14      550.64      401.21    261.15 o 
  15   7  14     3810.47     3864.83    309.13 o 
  17   7  14        0.84      -65.91    214.89 o 
  19   7  14     2341.72     2777.26    315.45 o 
  21   7  14      179.80      112.09    268.41 o 
 -24   8  14       49.53     -110.89    268.56 o 
 -22   8  14     1046.32     1217.50    206.72 o 
 -20   8  14     1310.15     1227.21    270.30 o 
 -18   8  14     1948.86     2201.60    238.28 o 
 -16   8  14      459.38      612.09    180.20 o 
 -14   8  14     9467.22     8649.13   1468.31 o 
 -12   8  14     3713.30     4048.59    261.21 o 
 -10   8  14     1611.54     1927.46    220.72 o 
  -8   8  14      172.24      116.62    195.19 o 
  -6   8  14      945.60     1301.75    193.01 o 
  -4   8  14     1291.21     1167.83    188.79 o 
  -2   8  14       93.13      -57.18    142.19 o 
   0   8  14     2457.27     2679.08    316.19 o 
   2   8  14      408.77      275.38    288.06 o 
   4   8  14     5165.92     5836.58    358.05 o 
   6   8  14      764.76     1109.40    301.15 o 
   8   8  14     5950.06     6474.56    464.78 o 
  10   8  14        0.30     -134.05    251.27 o 
  12   8  14      838.74      354.54    295.14 o 
  14   8  14     1054.60     1313.10    592.88 o 
  16   8  14        3.88      -80.36    235.42 o 
  18   8  14      209.42     -201.41    237.68 o 
  20   8  14        9.51     -233.03    233.03 o 
 -23   9  14      400.47      324.96    201.57 o 
 -21   9  14        7.43      -71.19    169.06 o 
 -19   9  14     1845.59     1671.72    234.60 o 
 -17   9  14     2346.78     2246.25    258.04 o 
 -15   9  14     1087.80      857.92    201.58 o 
 -13   9  14     1384.63     1263.44    228.89 o 
 -11   9  14     1016.56     1461.70    211.27 o 
  -9   9  14     1760.97     1985.69    218.94 o 
  -7   9  14       43.30       -9.55    136.57 o 
  -5   9  14      193.88       77.20    166.36 o 
  -3   9  14      451.77      131.75    322.08 o 
  -1   9  14     2449.98     2457.18    236.26 o 
   1   9  14     1488.95      868.13    218.63 o 
   3   9  14     4161.95     3952.60    305.28 o 
   5   9  14        0.95     -277.74    277.74 o 
   7   9  14        0.12     -265.78    265.78 o 
   9   9  14     1066.76      630.71    335.80 o 
  11   9  14      408.61     -208.87    307.00 o 
  13   9  14      122.29      -57.94    316.74 o 
  15   9  14      116.26     -198.76    234.57 o 
  17   9  14       84.66     -234.71    234.71 o 
  19   9  14        0.42     -247.02    247.02 o 
 -22  10  14     1724.99     1621.22    450.18 o 
 -20  10  14      103.25       31.16    315.93 o 
 -18  10  14     4057.98     3888.53    418.73 o 
 -16  10  14      634.92      841.81    306.16 o 
 -14  10  14     4752.08     2789.91    685.49 o 
 -12  10  14     1946.87     1889.97    425.48 o 
 -10  10  14     3709.31     3933.73    443.42 o 
  -8  10  14       63.56     -152.70    208.16 o 
  -6  10  14       59.94      -55.90    250.74 o 
  -4  10  14     5044.90     5118.69    482.86 o 
  -2  10  14      339.49       44.14    389.71 o 
   0  10  14     2985.20     3961.36    400.30 o 
   2  10  14      920.91     1026.79    279.99 o 
   4  10  14    11948.54    11994.37    513.05 o 
   6  10  14      133.09      -77.34    311.98 o 
   8  10  14     4406.38     4233.61    429.84 o 
  10  10  14       75.15     -114.49    322.13 o 
  12  10  14     1085.95      642.80    615.04 o 
  14  10  14       15.33     -259.38    259.38 o 
  16  10  14        5.69     -250.35    250.35 o 
  18  10  14     1257.58     1000.95    373.71 o 
 -19  11  14        9.70       69.45    232.09 o 
 -17  11  14     1286.33     1000.77    619.05 o 
 -15  11  14      399.79       88.00    652.78 o 
 -13  11  14      254.12     -139.97    585.03 o 
 -11  11  14      764.31      827.19    683.88 o 
  -9  11  14       15.45      -10.69    517.19 o 
  -7  11  14     1183.77      817.78    321.63 o 
  -5  11  14     2431.93     2536.95    472.01 o 
  -3  11  14     3376.75     3450.45    288.44 o 
  -1  11  14     2812.78     2197.04    420.76 o 
   1  11  14      784.43      637.07    232.66 o 
   3  11  14       11.21     -257.68    257.68 o 
   5  11  14        0.63     -288.11    288.11 o 
   7  11  14     1463.50     1532.49    335.36 o 
   9  11  14       82.20     -266.37    266.37 o 
  11  11  14      185.98     -121.63    275.92 o 
  13  11  14       51.58     -263.65    263.65 o 
  15  11  14      243.54     -276.35    284.71 o 
 -16  12  14       83.35      120.94    358.97 o 
 -14  12  14      282.04       16.96    265.35 o 
 -12  12  14       93.01      -83.69    343.46 o 
 -10  12  14      113.68      331.62    246.11 o 
  -8  12  14       11.36      256.97    252.09 o 
  -6  12  14     3031.41     3422.66    993.13 o 
  -4  12  14     2329.37     2153.34   1029.91 o 
  -2  12  14       18.13     -207.79    207.79 o 
   0  12  14      951.23     1043.27    265.78 o 
   2  12  14       14.66     -320.93    320.93 o 
   4  12  14     1839.60     1634.85    291.54 o 
   6  12  14      490.46        4.94    347.19 o 
   8  12  14     2145.42     2129.19    395.46 o 
  10  12  14       88.60     -294.83    294.83 o 
  12  12  14        6.52     -348.43    348.43 o 
 -13  13  14      636.40     -176.78    176.78 o 
 -11  13  14     2178.54     3177.76    663.72 o 
  -9  13  14      771.66     1030.03    319.58 o 
  -7  13  14     3528.83     4826.53    498.21 o 
  -5  13  14        3.91       60.97    298.92 o 
  -3  13  14     4570.21     4940.98   1053.47 o 
  -1  13  14      428.55     -155.87    590.63 o 
   1  13  14     1557.57     1611.13    393.12 o 
   3  13  14      135.06      -22.20    282.32 o 
   5  13  14      161.26     -435.85    435.85 o 
   7  13  14      710.16      577.96    527.42 o 
   9  13  14      288.13      300.79    533.22 o 
  -8  14  14      248.49      312.25    278.43 o 
  -6  14  14      239.12     -320.13    761.37 o 
  -4  14  14       38.88     -111.37    268.73 o 
  -2  14  14      403.71     -136.01    557.53 o 
   0  14  14       13.71     -400.83    584.01 o 
   2  14  14      445.57      367.20    311.89 o 
   4  14  14      299.86     -450.35    450.35 o 
 -29   1  15        7.76       40.17    250.04 o 
 -27   1  15      608.36      700.75    211.23 o 
 -25   1  15     3169.67     2584.82    165.91 o 
 -23   1  15     3912.91     3271.74    190.57 o 
 -21   1  15     7955.68     7634.10    271.11 o 
 -19   1  15      311.43      274.94    102.84 o 
 -17   1  15     7133.30     7646.03    555.15 o 
 -15   1  15     1434.05     1157.46    132.31 o 
 -13   1  15     2448.90     2737.64    176.00 o 
 -11   1  15     1039.97      963.09    107.27 o 
  -9   1  15      905.63     1108.58    106.12 o 
  -7   1  15     4833.66     4642.20    170.35 o 
  -5   1  15      283.58      267.02     82.94 o 
  -3   1  15    24361.64    24014.80    447.51 o 
  -1   1  15     7978.75     7865.82    217.50 o 
   1   1  15    19560.96    19500.10    419.85 o 
   3   1  15     2064.67     1975.95    186.27 o 
   5   1  15    20457.54    19964.19    473.32 o 
   7   1  15     1151.36     1052.94    181.41 o 
   9   1  15     1670.49     1779.24    202.03 o 
  11   1  15      247.13      149.02    153.45 o 
  13   1  15       95.03      -63.18    134.90 o 
  15   1  15     2973.94     2681.96    197.75 o 
  17   1  15     1908.75     1563.63    170.98 o 
  19   1  15     3739.96     3620.32    225.30 o 
  21   1  15     1898.74     2019.08    208.19 o 
  23   1  15     3166.72     3649.45    250.12 o 
  25   1  15       83.07      144.45    167.64 o 
 -26   2  15       18.97      -10.38    110.78 o 
 -24   2  15     1046.90      894.24    146.55 o 
 -22   2  15       21.96      -29.62    121.17 o 
 -20   2  15     5092.17     4492.43    225.61 o 
 -18   2  15      151.44      182.18    132.37 o 
 -16   2  15        5.89       71.08     86.35 o 
 -14   2  15     3792.43     3784.21    256.13 o 
 -12   2  15     1039.51     1392.23    165.61 o 
 -10   2  15     2126.28     1595.61    133.40 o 
  -8   2  15     2719.77     2960.61    173.67 o 
  -6   2  15     6645.53     7329.13    212.19 o 
  -4   2  15        0.53      -79.25     79.25 o 
  -2   2  15     2290.75     2172.03    130.92 o 
   0   2  15     3783.25     3794.76    166.36 o 
   2   2  15     2805.12     2994.54    186.33 o 
   4   2  15     1303.27     1517.74    179.47 o 
   6   2  15       96.52      111.41    161.62 o 
   8   2  15     6292.00     6779.61    294.40 o 
  10   2  15     3405.73     3749.30    284.95 o 
  12   2  15      402.21      347.93    143.74 o 
  14   2  15      384.94      464.40    141.15 o 
  16   2  15       32.62      -58.54    131.83 o 
  18   2  15       21.59      -10.53    121.42 o 
  20   2  15     1030.98     1073.75    174.48 o 
  22   2  15     2667.47     2598.26    221.34 o 
  24   2  15       37.74       41.76    204.10 o 
 -29   3  15      168.36      419.99    145.17 o 
 -27   3  15      572.03      839.08    152.47 o 
 -25   3  15     1190.47     1053.90    152.44 o 
 -23   3  15       16.46      223.83    164.04 o 
 -21   3  15      292.22      594.04    210.21 o 
 -19   3  15       85.08      -36.15    106.38 o 
 -17   3  15      912.38      660.89    120.62 o 
 -15   3  15     2098.81     1946.19    155.06 o 
 -13   3  15     2624.63     2717.19    190.58 o 
 -11   3  15      458.14      434.18    112.93 o 
  -9   3  15     5630.98     5189.59    217.61 o 
  -7   3  15      842.29      991.68    127.90 o 
  -5   3  15      108.53      114.08    101.13 o 
  -3   3  15     2180.41     2278.13    148.93 o 
  -1   3  15      409.05      361.46     94.14 o 
   1   3  15     8687.59     8568.85    296.32 o 
   3   3  15     1615.55     1522.23    176.02 o 
   5   3  15       16.26     -141.92    148.93 o 
   7   3  15       15.38       57.61    157.16 o 
   9   3  15      269.30      235.75    154.27 o 
  11   3  15     5645.68     5622.63    261.91 o 
  13   3  15      239.77      -61.60     84.28 o 
  15   3  15     2589.96     2762.30    202.97 o 
  17   3  15      752.82      606.71    147.59 o 
  19   3  15     1813.77     2110.40    194.88 o 
  21   3  15      189.11      107.70    137.87 o 
  23   3  15      301.52      226.00    160.97 o 
 -28   4  15     2592.92     2400.54    200.51 o 
 -26   4  15       59.23       45.54    119.05 o 
 -24   4  15     4403.79     4705.52    294.22 o 
 -22   4  15      318.62      723.20    129.63 o 
 -20   4  15      543.90      514.10    198.48 o 
 -18   4  15     4036.39     3804.23    199.63 o 
 -16   4  15      799.28      845.40    142.92 o 
 -14   4  15     5729.70     5552.59    250.79 o 
 -12   4  15      242.05       -4.52    103.28 o 
 -10   4  15    21131.95    21315.53    458.58 o 
  -8   4  15     4459.93     3836.32    196.94 o 
  -6   4  15    17529.56    17538.09    397.63 o 
  -4   4  15     1724.84     1937.70    147.94 o 
  -2   4  15    19543.70    20157.47    431.17 o 
   0   4  15     3465.46     3395.62    186.27 o 
   2   4  15     1114.05     1284.40    132.11 o 
   4   4  15     3261.77     3243.81    213.90 o 
   6   4  15        1.10      104.60    152.80 o 
   8   4  15     1626.68     1640.53    200.18 o 
  10   4  15      847.64      733.86    153.03 o 
  12   4  15    21746.05    20894.38    490.07 o 
  14   4  15     1057.70     1077.90    178.92 o 
  16   4  15     4711.26     4576.52    334.94 o 
  18   4  15      303.80      251.26    327.97 o 
  20   4  15      721.68      831.99    236.50 o 
  22   4  15     1599.34     1547.12    278.31 o 
  24   4  15      104.74       74.13    283.19 o 
 -27   5  15      520.05      740.31    274.31 o 
 -25   5  15        0.14      287.94    126.85 o 
 -23   5  15       85.91      176.49    171.61 o 
 -21   5  15      364.15      382.30    165.69 o 
 -19   5  15      170.03      245.34    147.92 o 
 -17   5  15      373.95      396.73    110.48 o 
 -15   5  15     1569.08     1555.86    162.31 o 
 -13   5  15     3894.24     4082.74    196.40 o 
 -11   5  15     2406.59     2599.11    163.86 o 
  -9   5  15    12641.73    13121.45    346.08 o 
  -7   5  15     2781.82     2769.04    237.89 o 
  -5   5  15     3369.78     3257.03    233.58 o 
  -3   5  15      236.00      280.15    209.12 o 
  -1   5  15     1298.69     1003.92    183.88 o 
   1   5  15      184.80      246.24    137.65 o 
   3   5  15        3.79      -23.41    233.46 o 
   5   5  15      562.52      153.06    240.92 o 
   7   5  15      726.21      593.22    232.09 o 
   9   5  15       59.50       55.33    211.50 o 
  11   5  15      119.24       -2.47    200.28 o 
  13   5  15      355.80      255.67    210.54 o 
  15   5  15       95.83       -2.00    201.66 o 
  17   5  15       48.07      -83.28    344.82 o 
  19   5  15        8.55        2.70    204.12 o 
  21   5  15      318.50      406.02    232.17 o 
  23   5  15       50.50     -189.55    242.67 o 
 -26   6  15        1.66      277.96    226.74 o 
 -24   6  15     2578.87     2635.36    407.84 o 
 -22   6  15        1.63       -4.38    339.78 o 
 -20   6  15     1405.50     1206.53    212.39 o 
 -18   6  15     2816.85     3182.95    338.71 o 
 -16   6  15      459.77      470.52    186.71 o 
 -14   6  15     1580.36     2044.61    234.86 o 
 -12   6  15    10094.38    10461.05    382.58 o 
 -10   6  15    71835.90    70176.13   1411.81 o 
  -8   6  15     3898.27     3962.10    261.81 o 
  -6   6  15     7152.23     7284.62    335.18 o 
  -4   6  15     1301.56     1633.97    262.98 o 
  -2   6  15     1145.37     1057.09    168.88 o 
   0   6  15     8057.82     8246.14    413.43 o 
   2   6  15       55.93      184.07    164.18 o 
   4   6  15      638.85     1053.81    319.16 o 
   6   6  15        8.88      114.24    265.47 o 
   8   6  15     4722.30     3878.55   1339.26 o 
  10   6  15     4438.36     5681.43    676.15 o 
  12   6  15     7944.06     8082.30    529.60 o 
  14   6  15      308.86       -7.51    247.08 o 
  16   6  15     6415.65     5779.63    918.72 o 
  18   6  15      296.12      191.91    225.10 o 
  20   6  15     1634.30     1649.44    281.48 o 
  22   6  15      172.92      628.49    249.26 o 
 -25   7  15      560.31      730.22    209.12 o 
 -23   7  15      208.16      541.19    251.85 o 
 -21   7  15     2946.57     3422.63    271.14 o 
 -19   7  15      577.34      611.17    197.04 o 
 -17   7  15     1770.89     1623.49    218.14 o 
 -15   7  15        1.89       41.16    173.60 o 
 -13   7  15       38.38      -23.30    167.56 o 
 -11   7  15     1125.02     1204.51    175.61 o 
  -9   7  15     5446.33     5587.40    312.82 o 
  -7   7  15      136.41      127.01    125.16 o 
  -5   7  15      558.28      538.64    173.65 o 
  -3   7  15     2305.14     2419.44    227.81 o 
  -1   7  15      233.39      520.18    170.27 o 
   1   7  15    11732.71    13085.13    483.48 o 
   3   7  15     4295.93     4399.75    304.90 o 
   5   7  15     2099.80     2635.13    338.05 o 
   7   7  15     1049.72      907.27    314.36 o 
   9   7  15       31.94     -248.97    248.97 o 
  11   7  15     1332.91     1072.36    321.81 o 
  13   7  15        0.63      100.37    261.09 o 
  15   7  15     2519.83     2783.55    350.65 o 
  17   7  15      320.71       28.83    288.77 o 
  19   7  15     1005.85     1197.36    269.02 o 
  21   7  15      483.53      248.53    332.40 o 
 -24   8  15      758.22      884.82    215.31 o 
 -22   8  15        2.19      149.04    176.91 o 
 -20   8  15       24.32       65.98    309.23 o 
 -18   8  15      479.64      500.42    369.87 o 
 -16   8  15      658.29      481.57    237.83 o 
 -14   8  15     3154.89     3370.89    288.45 o 
 -12   8  15      482.15      508.87    233.13 o 
 -10   8  15     1094.36     1302.62    268.68 o 
  -8   8  15       13.32     -132.79    132.79 o 
  -6   8  15     1240.36     1403.53    197.75 o 
  -4   8  15       65.31     -184.83    184.83 o 
  -2   8  15     4011.04     3919.78    288.72 o 
   0   8  15     2582.18     2409.74    333.91 o 
   2   8  15     1113.88      959.91    317.73 o 
   4   8  15     3500.48     3636.17    493.65 o 
   6   8  15      328.35      214.64    385.72 o 
   8   8  15      943.66     1165.33    308.73 o 
  10   8  15      720.35      776.74    300.68 o 
  12   8  15     2016.55     1728.50    347.50 o 
  14   8  15     2171.52     1854.40    328.20 o 
  16   8  15     1278.13      831.71    309.36 o 
  18   8  15      637.82      295.21    292.45 o 
  20   8  15       17.12     -360.38    504.01 o 
 -23   9  15      104.09       77.99    189.59 o 
 -21   9  15     2251.52     2385.96    268.51 o 
 -19   9  15     1551.44     1786.96    282.15 o 
 -17   9  15     7514.74     7186.41    583.41 o 
 -15   9  15     4051.17     2267.69    977.15 o 
 -13   9  15    12900.50    13496.68    474.38 o 
 -11   9  15      426.11      531.72    212.77 o 
  -9   9  15      241.12      178.65    159.71 o 
  -7   9  15     3609.14     3896.36    269.39 o 
  -5   9  15     1280.62     1249.81    370.11 o 
  -3   9  15    11015.97    10950.77    426.66 o 
  -1   9  15      263.79      -54.78    532.33 o 
   1   9  15     8614.74    10276.43    436.04 o 
   3   9  15     1699.12     1817.51    268.78 o 
   5   9  15     7537.63     7990.06    521.91 o 
   7   9  15       20.58     -246.33    289.38 o 
   9   9  15     2047.80     2137.42    351.00 o 
  11   9  15     1531.48     1732.55    359.04 o 
  13   9  15       69.16     -333.96    411.20 o 
  15   9  15      276.59     -116.87    280.60 o 
  17   9  15      114.53     -270.02    270.02 o 
  19   9  15     1879.65     2388.50    459.88 o 
 -20  10  15      103.42       43.39    235.46 o 
 -18  10  15       17.33        2.72    247.82 o 
 -16  10  15        1.35     -424.46    424.46 o 
 -14  10  15        4.88     -464.08    481.39 o 
 -12  10  15      184.66      278.04    320.65 o 
 -10  10  15     2949.83     2811.85    385.23 o 
  -8  10  15      980.58      827.27    411.52 o 
  -6  10  15      863.85     1058.05    296.43 o 
  -4  10  15        2.65     -220.81    220.81 o 
  -2  10  15      989.10      353.42    414.66 o 
   0  10  15     4206.40     3939.57    336.61 o 
   2  10  15        4.05     -227.42    227.42 o 
   4  10  15      123.06     -291.20    291.20 o 
   6  10  15      332.24      457.24    326.93 o 
   8  10  15      512.26       61.97    292.50 o 
  10  10  15      203.16     -233.04    275.73 o 
  12  10  15       66.50     -354.02    433.37 o 
  14  10  15      842.08      625.11    317.15 o 
  16  10  15       29.81     -121.55    312.18 o 
 -19  11  15        4.23      -22.00    190.21 o 
 -17  11  15     1727.36     1528.45    671.68 o 
 -15  11  15       66.05     -131.69    131.69 o 
 -13  11  15     2561.19     2490.59   1126.87 o 
 -11  11  15       44.65       23.19    155.41 o 
  -9  11  15    10403.55    11300.26    467.84 o 
  -7  11  15      173.14     -110.27    160.39 o 
  -5  11  15      410.66      228.85    490.72 o 
  -3  11  15     6864.77     6903.40    756.87 o 
  -1  11  15     1200.87     1074.42    390.56 o 
   1  11  15     6407.38     5933.84    378.00 o 
   3  11  15      483.48      -87.93    222.66 o 
   5  11  15     4650.25     4762.18    589.56 o 
   7  11  15      350.54      198.35    391.32 o 
   9  11  15     1937.49     1998.16    487.02 o 
  11  11  15        3.39     -300.23    300.23 o 
  13  11  15      414.85     -287.80    287.80 o 
  15  11  15      805.99        5.39    380.75 o 
 -16  12  15       10.59     -208.48    338.42 o 
 -14  12  15     1113.29       68.95   1059.50 o 
 -12  12  15      719.68      631.82    438.34 o 
 -10  12  15     1128.38     1474.21    341.44 o 
  -8  12  15      510.10      533.85    201.58 o 
  -6  12  15     1310.16     1178.44    265.39 o 
  -4  12  15        9.32     -270.34    270.34 o 
  -2  12  15      156.47       81.11    207.66 o 
   0  12  15      156.20     -202.79    202.79 o 
   2  12  15       79.15     -222.07    222.07 o 
   4  12  15     1562.56     1286.06    364.97 o 
   6  12  15     1114.79     1101.61    364.71 o 
   8  12  15     3516.31     4147.30    453.30 o 
  10  12  15      174.79     -315.69    315.69 o 
  12  12  15     1122.94      696.57    358.83 o 
 -11  13  15       57.52      361.28    380.54 o 
  -9  13  15      964.16     1328.99    348.85 o 
  -7  13  15       22.97      -86.53    247.53 o 
  -5  13  15      650.12      552.06    311.02 o 
  -3  13  15      416.27      196.24    292.12 o 
  -1  13  15      314.47     -237.45    390.72 o 
   1  13  15      641.89      279.69    522.63 o 
   3  13  15      206.53       72.92    464.44 o 
   5  13  15      548.23      632.24    517.89 o 
   7  13  15        1.28     -489.30    489.30 o 
  -4  14  15       78.49     -398.80    610.49 o 
  -2  14  15     1543.85      992.24    663.57 o 
   0  14  15      305.45     -281.73    393.59 o 
 -28   0  16     6756.84     6960.24    459.26 o 
 -26   0  16     7858.49     7095.49    441.71 o 
 -24   0  16     3534.58     3594.38    326.43 o 
 -22   0  16     5093.34     4741.00    346.24 o 
 -20   0  16     8431.29     8726.94    456.59 o 
 -18   0  16      625.85      657.10    212.13 o 
 -16   0  16    10670.09     9507.28    379.29 o 
 -14   0  16     3729.52     3205.22    233.17 o 
 -12   0  16     1657.30     1799.16    197.13 o 
 -10   0  16     5608.35     5860.04    269.44 o 
  -8   0  16     3667.05     3770.76    231.53 o 
  -6   0  16    32164.61    31845.14    753.93 o 
  -4   0  16     6802.69     6631.29    294.73 o 
  -2   0  16     8574.16     9008.57    334.21 o 
   0   0  16     4341.01     4849.71    261.27 o 
   2   0  16    20402.54    19872.55    662.38 o 
   4   0  16     2184.17     2128.42    286.06 o 
   6   0  16     4091.42     4556.26    358.05 o 
   8   0  16     2443.25     2588.17    509.19 o 
  10   0  16      190.26      376.37    253.91 o 
  12   0  16     6668.69     6304.77    415.98 o 
  14   0  16      218.53       55.75    262.26 o 
  16   0  16    16216.90    17463.22    663.12 o 
  18   0  16     5075.27     4579.00    358.71 o 
  20   0  16     1421.17     1290.83    251.65 o 
  22   0  16      271.37      100.15    364.59 o 
  24   0  16     3078.22     2879.02    344.43 o 
 -27   1  16       22.13     -154.90    154.90 o 
 -25   1  16       67.28      176.36    128.22 o 
 -23   1  16        6.51        6.94    113.44 o 
 -21   1  16      550.69      808.68    130.88 o 
 -19   1  16       92.00      -64.55     99.35 o 
 -17   1  16     1807.49     1654.17    143.60 o 
 -15   1  16      604.29      528.53    122.06 o 
 -13   1  16      785.97      796.40    126.58 o 
 -11   1  16      218.52      184.86    104.26 o 
  -9   1  16     1313.74     1216.04    112.26 o 
  -7   1  16     2189.54     2785.82    140.38 o 
  -5   1  16     9447.40     9715.54    248.68 o 
  -3   1  16     2885.63     2603.37    150.25 o 
  -1   1  16      315.80      453.43     97.82 o 
   1   1  16      112.33       74.47    104.17 o 
   3   1  16     1461.25     1543.87    187.51 o 
   5   1  16     4063.62     3751.10    375.67 o 
   7   1  16      496.55      709.73    179.62 o 
   9   1  16      392.68      295.55    189.69 o 
  11   1  16      112.91      197.90    162.22 o 
  13   1  16      533.00      301.17    194.76 o 
  15   1  16      292.05      209.79    147.42 o 
  17   1  16       33.80       57.66    141.95 o 
  19   1  16      636.07      391.95    157.49 o 
  21   1  16        1.56     -127.04    134.94 o 
  23   1  16      853.69     1185.96    196.02 o 
 -28   2  16     1504.43     1665.13    193.70 o 
 -26   2  16      930.00     1160.94    173.39 o 
 -24   2  16     5952.68     5345.01    253.91 o 
 -22   2  16     1173.86     1010.52    138.06 o 
 -20   2  16      139.27      161.61    104.33 o 
 -18   2  16      824.01      530.20    193.33 o 
 -16   2  16     1779.07     1734.41    195.14 o 
 -14   2  16     5025.92     5049.71    294.21 o 
 -12   2  16      636.37      502.15    122.26 o 
 -10   2  16      298.89      268.44    114.38 o 
  -8   2  16      658.68      911.20    125.80 o 
  -6   2  16    14952.51    16111.94    378.87 o 
  -4   2  16     1846.17     1983.44    134.69 o 
  -2   2  16    36689.08    36618.47    598.04 o 
   0   2  16      387.44      566.35    101.65 o 
   2   2  16      702.86      728.78    170.09 o 
   4   2  16      408.84      689.01    177.24 o 
   6   2  16     1774.10     1911.30    208.23 o 
   8   2  16      183.33       55.86    173.30 o 
  10   2  16      152.96      -29.94    161.46 o 
  12   2  16     3467.50     3377.22    219.52 o 
  14   2  16      443.10      435.66    146.84 o 
  16   2  16    12383.65    12399.98    381.33 o 
  18   2  16     1582.82     1259.09    193.47 o 
  20   2  16     4718.31     4777.64    396.23 o 
  22   2  16      616.07      175.03    162.67 o 
  24   2  16     4433.90     4135.15    277.90 o 
 -27   3  16      624.66      623.31    149.80 o 
 -25   3  16     1414.81     1546.34    318.73 o 
 -23   3  16       17.49      114.28    127.92 o 
 -21   3  16     1842.59     1807.55    217.13 o 
 -19   3  16     2608.21     2642.55    179.37 o 
 -17   3  16    16080.96    14836.31    802.26 o 
 -15   3  16     1807.27     1571.66    149.80 o 
 -13   3  16     6493.37     6593.63    245.84 o 
 -11   3  16       79.14      -41.51    107.66 o 
  -9   3  16     8338.59     8394.25    270.83 o 
  -7   3  16     4583.19     4372.60    216.28 o 
  -5   3  16      727.99      672.33    119.86 o 
  -3   3  16     6661.23     6417.18    279.99 o 
  -1   3  16       53.88       62.01     75.87 o 
   1   3  16    13109.77    13366.33    374.77 o 
   3   3  16     2615.42     2438.88    205.19 o 
   5   3  16      807.19      870.79    203.02 o 
   7   3  16        8.30     -156.52    158.69 o 
   9   3  16     3614.26     3912.45    245.57 o 
  11   3  16        1.54     -127.82    127.82 o 
  13   3  16     1631.97     1484.16    173.89 o 
  15   3  16     2580.31     2509.48    222.36 o 
  17   3  16      166.20      125.84    139.86 o 
  19   3  16     1125.81     1364.68    183.48 o 
  21   3  16        4.08     -136.52    136.52 o 
  23   3  16      319.87      490.71    172.58 o 
 -28   4  16      145.37      416.18    147.35 o 
 -26   4  16        2.11      121.38    124.66 o 
 -24   4  16      100.84      167.80    120.27 o 
 -22   4  16      601.43      693.20    134.19 o 
 -20   4  16     1003.01      971.02    140.54 o 
 -18   4  16      462.76      681.40    199.35 o 
 -16   4  16      167.26      200.42    106.38 o 
 -14   4  16      366.56      394.61    124.70 o 
 -12   4  16       31.78        1.94    107.27 o 
 -10   4  16     1127.67     1194.17    178.08 o 
  -8   4  16     4113.26     3853.92    196.50 o 
  -6   4  16    10420.78     9971.49    295.10 o 
  -4   4  16        0.13     -104.34    104.34 o 
  -2   4  16     1598.83     1407.07    143.56 o 
   0   4  16     1147.01     1478.80    157.29 o 
   2   4  16      251.28       65.74    182.69 o 
   4   4  16       86.48       63.78    165.69 o 
   6   4  16      174.70      178.55    167.06 o 
   8   4  16     1378.71     1483.91    181.59 o 
  10   4  16      524.63      122.91    136.70 o 
  12   4  16     1619.95     1520.10    174.49 o 
  14   4  16      614.45      545.35    236.45 o 
  16   4  16      955.48      458.50    233.13 o 
  18   4  16       60.68      -51.99    200.94 o 
  20   4  16      757.40      764.50    237.45 o 
  22   4  16       10.42      -16.53    282.41 o 
 -27   5  16      699.23      722.43    153.31 o 
 -25   5  16      500.60      943.48    242.36 o 
 -23   5  16       94.57      465.30    120.58 o 
 -21   5  16    13867.19    12793.31    377.69 o 
 -19   5  16      748.91      858.12    201.06 o 
 -17   5  16     6069.58     6291.78    463.81 o 
 -15   5  16     3132.58     3277.45    193.25 o 
 -13   5  16      419.27      409.01    118.94 o 
 -11   5  16      217.88      230.03    140.16 o 
  -9   5  16    15129.91    14949.08    465.23 o 
  -7   5  16      710.07      529.01    159.18 o 
  -5   5  16    13566.98    13795.31    446.59 o 
  -3   5  16     2936.59     3155.00    244.81 o 
  -1   5  16        2.84       27.72    136.76 o 
   1   5  16     3111.19     3274.80    298.46 o 
   3   5  16      170.08      -77.70    251.27 o 
   5   5  16     1624.42     1465.81    419.07 o 
   7   5  16     1012.90      696.84    771.03 o 
   9   5  16     3171.37     3698.59    343.75 o 
  11   5  16      931.70      838.70    238.25 o 
  13   5  16     4263.24     3959.80    313.29 o 
  15   5  16      870.47      708.48    243.06 o 
  17   5  16     3571.06     3479.87    325.19 o 
  19   5  16     2598.74     2494.60    295.13 o 
  21   5  16       14.34     -226.41    226.41 o 
 -26   6  16       83.14      122.76    185.45 o 
 -24   6  16      470.78      873.44    429.69 o 
 -22   6  16       58.77      218.96    266.83 o 
 -20   6  16     1006.98     1334.32    383.44 o 
 -18   6  16      172.78      405.98    306.54 o 
 -16   6  16      133.59      227.98    252.66 o 
 -14   6  16     1520.22     1467.04    223.62 o 
 -12   6  16        5.00     -129.90    129.90 o 
 -10   6  16    11302.66    10706.30    393.68 o 
  -8   6  16      199.31      177.80    151.65 o 
  -6   6  16     1250.95     1377.62    194.71 o 
  -4   6  16       32.35      117.08    146.12 o 
  -2   6  16      580.61      460.44    161.10 o 
   0   6  16      344.34      471.86    161.71 o 
   2   6  16        9.40     -137.95    137.95 o 
   4   6  16      519.09      396.52    210.06 o 
   6   6  16      638.06      475.63    428.40 o 
   8   6  16     2352.08     2939.94    509.19 o 
  10   6  16     1345.90      653.61    244.24 o 
  12   6  16     2195.81     1708.58    317.83 o 
  14   6  16     1764.80     1397.73    256.93 o 
  16   6  16     1335.69     1552.09    268.04 o 
  18   6  16        2.12     -152.63    226.75 o 
  20   6  16      447.14      303.57    246.21 o 
 -25   7  16       58.12      438.14    314.31 o 
 -23   7  16      277.71      650.15    193.30 o 
 -21   7  16      898.85     1019.08    206.18 o 
 -19   7  16       99.53      263.56    355.87 o 
 -17   7  16     6319.48     6124.74    742.46 o 
 -15   7  16      222.46      266.00    235.37 o 
 -13   7  16      797.19     1028.33    180.71 o 
 -11   7  16      543.60      554.46    169.82 o 
  -9   7  16      793.00      770.64    174.35 o 
  -7   7  16     3356.75     3635.09    251.17 o 
  -5   7  16     1340.54     1329.01    201.26 o 
  -3   7  16      274.40       94.89    118.47 o 
  -1   7  16     1439.87     1400.86    218.77 o 
   1   7  16     5840.47     6797.02    362.46 o 
   3   7  16     1023.29      346.94    293.65 o 
   5   7  16      492.30      761.79    306.38 o 
   7   7  16      328.92      162.41    274.16 o 
   9   7  16     4469.18     4312.88    516.64 o 
  11   7  16     1287.95     1466.52    393.59 o 
  13   7  16     3034.69     2856.61    640.94 o 
  15   7  16      760.42      397.04    296.98 o 
  17   7  16      171.42      199.12    306.59 o 
  19   7  16     1087.10     1218.26    205.43 o 
 -24   8  16     1250.90     1499.48    240.07 o 
 -22   8  16      320.20      615.75    195.67 o 
 -20   8  16     3121.44     3355.48    280.25 o 
 -18   8  16      138.61      371.47    180.51 o 
 -16   8  16     2857.27     2400.62    322.89 o 
 -14   8  16     1213.21     1293.50    232.74 o 
 -12   8  16       99.88      195.28    153.05 o 
 -10   8  16     3352.97     3404.56    387.25 o 
  -8   8  16       32.60     -163.79    163.79 o 
  -6   8  16     2083.58     1806.97    212.01 o 
  -4   8  16     2482.65     2781.67    325.26 o 
  -2   8  16     6102.97     6236.10    509.59 o 
   0   8  16      493.28      296.11    370.04 o 
   2   8  16     9931.58     9110.88    544.47 o 
   4   8  16      336.11      -45.79    266.44 o 
   6   8  16      767.62      741.94    307.49 o 
   8   8  16     2134.68     1876.15    334.21 o 
  10   8  16      233.24      -35.79    284.72 o 
  12   8  16     5335.12     4988.08    455.55 o 
  14   8  16      925.06      595.04    604.48 o 
  16   8  16     1732.33     1715.10    360.57 o 
  18   8  16      493.83       70.75    292.70 o 
 -21   9  16        0.64      -12.77    217.29 o 
 -19   9  16        4.06     -148.50    167.08 o 
 -17   9  16        5.64       27.91    156.14 o 
 -15   9  16     1105.13      862.51    428.45 o 
 -13   9  16      581.77      415.30    219.77 o 
 -11   9  16      201.37       10.91    234.54 o 
  -9   9  16      197.39      165.33    166.42 o 
  -7   9  16     2760.98     3047.93    376.74 o 
  -5   9  16        0.56        7.53    169.33 o 
  -3   9  16     1153.10      731.09    452.02 o 
  -1   9  16     1228.98     1256.85    576.49 o 
   1   9  16      462.80      391.25    212.77 o 
   3   9  16      247.87      -62.59    271.86 o 
   5   9  16      250.67      145.83    311.08 o 
   7   9  16        2.44     -205.50    422.18 o 
   9   9  16      454.36      316.66    498.83 o 
  11   9  16     1083.90      923.56    333.30 o 
  13   9  16     1108.16      259.55    298.72 o 
  15   9  16      293.41     -226.84    302.65 o 
  17   9  16       43.30     -290.99    290.99 o 
 -20  10  16     1268.21      985.74    548.22 o 
 -18  10  16       50.60      137.41    190.06 o 
 -16  10  16     2443.39     2218.79    606.76 o 
 -14  10  16      485.88      152.78    560.02 o 
 -12  10  16     2306.59     2415.03    304.56 o 
 -10  10  16       17.33     -241.34    333.21 o 
  -8  10  16      711.44      351.83    415.59 o 
  -6  10  16    12135.54    13646.98    514.25 o 
  -4  10  16     6408.71     6691.05    711.74 o 
  -2  10  16     6700.33     6497.77    907.66 o 
   0  10  16      498.46      375.97    220.29 o 
   2  10  16     8569.99     8381.57    553.41 o 
   4  10  16        8.83     -253.71    290.02 o 
   6  10  16      807.28      454.56    302.84 o 
   8  10  16      464.29       71.36    322.75 o 
  10  10  16      419.08     -101.38    316.39 o 
  12  10  16      138.86     -289.34    289.34 o 
  14  10  16      362.72      302.18    605.93 o 
  16  10  16      752.48      619.46    511.26 o 
 -17  11  16     1531.74     1118.29    816.26 o 
 -15  11  16      373.49      250.69    207.85 o 
 -13  11  16     1695.66      844.22   2356.39 o 
 -11  11  16      897.71      945.14    203.37 o 
  -9  11  16     1048.83     1099.12    216.94 o 
  -7  11  16     1104.42      911.93    576.06 o 
  -5  11  16        9.92        8.29    176.03 o 
  -3  11  16       36.97     -127.37    213.12 o 
  -1  11  16       39.85      -86.61    201.94 o 
   1  11  16     1751.91     1756.03    282.56 o 
   3  11  16      429.80      309.28    326.43 o 
   5  11  16     2474.54     2282.64    402.02 o 
   7  11  16      472.81      303.32    313.42 o 
   9  11  16      992.08      530.95    355.48 o 
  11  11  16      614.76      717.42    358.03 o 
  13  11  16      442.54      535.69    351.62 o 
 -14  12  16       13.57     -375.11    640.94 o 
 -12  12  16      162.93      141.77    182.36 o 
 -10  12  16      837.12     1423.74    230.68 o 
  -8  12  16     1598.62     1736.41    251.23 o 
  -6  12  16     1749.12     1608.14    794.81 o 
  -4  12  16       98.87     -239.62    239.62 o 
  -2  12  16      686.72      604.79    252.30 o 
   0  12  16      247.51     -153.21    216.15 o 
   2  12  16     1769.48     1494.72    772.07 o 
   4  12  16      196.63     -302.44    302.44 o 
   6  12  16     1235.26      870.42    369.85 o 
   8  12  16       14.62     -263.37    763.99 o 
  10  12  16      112.36     -450.56    450.56 o 
 -11  13  16      957.12     1334.08    541.92 o 
  -9  13  16     1309.63     1857.54    451.39 o 
  -7  13  16     1052.37      980.43    342.28 o 
  -5  13  16      426.57      702.73    320.88 o 
  -3  13  16     1541.63     1031.87   1254.99 o 
  -1  13  16      138.29       18.18    273.65 o 
   1  13  16     1100.39      382.41    487.64 o 
   3  13  16      152.83     -190.17    471.48 o 
   5  13  16     2209.92     2846.72    658.34 o 
 -27   1  17     6703.34     7114.26    342.66 o 
 -25   1  17     3539.65     3899.76    255.85 o 
 -23   1  17     4893.23     4232.10    384.14 o 
 -21   1  17      924.01      646.72    147.83 o 
 -19   1  17     3357.98     3322.57    379.43 o 
 -17   1  17      214.24      385.18    113.26 o 
 -15   1  17     2222.61     2013.34    159.04 o 
 -13   1  17    13548.00    13256.40    519.13 o 
 -11   1  17        8.58      -29.02     97.58 o 
  -9   1  17    11129.59    10497.40    299.74 o 
  -7   1  17     2888.96     3093.54    155.10 o 
  -5   1  17    36649.06    37478.08    613.96 o 
  -3   1  17     8314.21     8866.09    262.10 o 
  -1   1  17    15423.46    15112.83    331.05 o 
   1   1  17      110.10      171.22    178.98 o 
   3   1  17       38.25      237.00    177.43 o 
   5   1  17     3489.05     4045.43    246.87 o 
   7   1  17        2.45     -102.38    176.71 o 
   9   1  17     7599.41     7467.16    321.09 o 
  11   1  17      535.28      538.37    163.47 o 
  13   1  17     4642.54     4670.20    263.27 o 
  15   1  17       31.82     -135.99    135.99 o 
  17   1  17     7158.98     7014.66    309.49 o 
  19   1  17      171.63      -78.72    133.28 o 
  21   1  17      498.04      479.35    214.80 o 
  23   1  17       55.45     -142.38    142.38 o 
 -28   2  17       85.58      103.85    140.90 o 
 -26   2  17        0.15      185.28    135.41 o 
 -24   2  17     3600.55     3730.29    282.00 o 
 -22   2  17     1109.95      925.50    236.07 o 
 -20   2  17     3353.73     2944.65    228.44 o 
 -18   2  17     2225.83     2143.34    210.97 o 
 -16   2  17     5298.27     4806.57    359.35 o 
 -14   2  17      111.48      158.00    111.93 o 
 -12   2  17      783.37      705.43    133.00 o 
 -10   2  17     3992.76     4233.67    218.76 o 
  -8   2  17       79.54       56.68    115.48 o 
  -6   2  17    17161.06    16689.84    398.32 o 
  -4   2  17    14759.26    15754.81    380.02 o 
  -2   2  17    19088.97    19002.20    375.37 o 
   0   2  17     5135.11     5193.17    295.13 o 
   2   2  17     8504.75     8823.37    331.27 o 
   4   2  17     2004.67     2233.31    219.36 o 
   6   2  17     2643.90     3090.62    236.09 o 
   8   2  17      882.33     1177.35    192.50 o 
  10   2  17      959.41      697.58    168.72 o 
  12   2  17     2605.41     2876.07    278.67 o 
  14   2  17      215.45       -5.21    217.26 o 
  16   2  17     3465.39     3690.51    240.15 o 
  18   2  17       37.20     -137.37    137.37 o 
  20   2  17     2552.41     2363.55    230.98 o 
  22   2  17      100.53     -145.17    145.17 o 
 -27   3  17     3420.44     3735.11    261.35 o 
 -25   3  17      136.66      213.69    125.17 o 
 -23   3  17      163.21      437.68    183.31 o 
 -21   3  17     1356.24     1339.21    154.55 o 
 -19   3  17        6.32      181.88     95.81 o 
 -17   3  17      576.35      654.54    132.13 o 
 -15   3  17     1438.83     1281.32    144.18 o 
 -13   3  17      353.60      309.85    111.43 o 
 -11   3  17     1053.72     1102.73    139.73 o 
  -9   3  17     2152.47     2428.72    168.71 o 
  -7   3  17    27811.04    26997.10    634.13 o 
  -5   3  17    44178.66    41519.39    869.64 o 
  -3   3  17       97.02       42.69     58.34 o 
  -1   3  17     3126.26     3386.23    209.47 o 
   1   3  17     2432.52     2699.05    302.11 o 
   3   3  17     2974.05     3273.04    234.29 o 
   5   3  17     2471.47     2717.38    225.97 o 
   7   3  17      110.95     -112.82    165.71 o 
   9   3  17      985.03      681.35    172.41 o 
  11   3  17       63.72       18.16    142.44 o 
  13   3  17     5261.82     5241.78    283.17 o 
  15   3  17       92.36       50.71    138.15 o 
  17   3  17     1753.09     1985.44    208.96 o 
  19   3  17      216.24       33.72    141.74 o 
  21   3  17       86.24     -146.68    146.68 o 
  23   3  17       63.41     -259.36    259.36 o 
 -26   4  17     1172.16     1958.08    245.27 o 
 -24   4  17     5376.94     4996.47    350.68 o 
 -22   4  17     1405.40     1701.96    166.02 o 
 -20   4  17    18474.28    17085.67    599.23 o 
 -18   4  17     7918.65     7129.11    325.02 o 
 -16   4  17    11477.00    11111.35    408.97 o 
 -14   4  17        1.54      209.48    115.64 o 
 -12   4  17      589.39      854.38    129.65 o 
 -10   4  17      128.61       79.62    113.34 o 
  -8   4  17      163.82      217.26    121.86 o 
  -6   4  17    26276.69    26733.13    545.76 o 
  -4   4  17      564.08      982.21    142.71 o 
  -2   4  17    19922.57    19947.42    450.23 o 
   0   4  17     1024.96     1393.20    164.07 o 
   2   4  17     8302.90     7914.84    580.00 o 
   4   4  17     1060.73     1265.90    227.24 o 
   6   4  17     1464.86     1435.64    186.45 o 
   8   4  17        6.23      -53.50    199.35 o 
  10   4  17     3010.33     3185.45    294.16 o 
  12   4  17     1533.89     1542.87    299.50 o 
  14   4  17      213.44      164.91    219.70 o 
  16   4  17     4539.82     4467.87    349.04 o 
  18   4  17      156.90      364.13    222.31 o 
  20   4  17     4767.92     4906.58    398.45 o 
  22   4  17      617.26      677.73    281.43 o 
 -27   5  17      595.96      777.66    268.89 o 
 -25   5  17      387.32      747.28    207.59 o 
 -23   5  17       51.44      572.28    364.90 o 
 -21   5  17       79.39      219.63    305.53 o 
 -19   5  17       41.43      170.91    172.89 o 
 -17   5  17        0.01      190.18    153.30 o 
 -15   5  17       19.06       14.80    142.20 o 
 -13   5  17      987.72      945.49    165.91 o 
 -11   5  17      383.55      427.87    144.92 o 
  -9   5  17      101.98       45.07    141.10 o 
  -7   5  17        0.96       26.52    141.24 o 
  -5   5  17     3384.59     2937.32    241.95 o 
  -3   5  17     1882.58     2232.27    273.83 o 
  -1   5  17      527.39      581.47    163.38 o 
   1   5  17     1187.07     1806.39    440.41 o 
   3   5  17     1193.47     1565.11    340.28 o 
   5   5  17       43.14      148.58    333.93 o 
   7   5  17      124.88       30.31    192.51 o 
   9   5  17      316.78       63.51    208.26 o 
  11   5  17      505.83      458.00    227.05 o 
  13   5  17      625.43      634.60    242.11 o 
  15   5  17      443.60      243.77    293.29 o 
  17   5  17      922.32      945.44    261.80 o 
  19   5  17      504.89      717.77    269.54 o 
  21   5  17        3.29       27.39    282.11 o 
 -26   6  17      361.12      345.22    198.25 o 
 -24   6  17      442.71      861.13    377.52 o 
 -22   6  17      191.26      253.10    399.11 o 
 -20   6  17     9671.69     9694.32    753.13 o 
 -18   6  17      910.47      790.22    514.41 o 
 -16   6  17     9214.38     9403.45    447.81 o 
 -14   6  17      114.37      301.67    336.81 o 
 -12   6  17     2649.78     3008.05    238.67 o 
 -10   6  17      192.35      151.25    146.03 o 
  -8   6  17     1336.42     1528.95    196.88 o 
  -6   6  17    17091.71    17428.14    524.81 o 
  -4   6  17      670.79      803.05    182.42 o 
  -2   6  17      589.10      527.04    220.48 o 
   0   6  17     1426.04     1279.69    190.09 o 
   2   6  17     6023.65     3336.44    466.10 o 
   4   6  17       12.18     -120.55    120.55 o 
   6   6  17     1598.93     2157.73    468.58 o 
   8   6  17       16.93     -238.80    238.80 o 
  10   6  17     1367.93     1321.19    330.03 o 
  12   6  17      541.46      482.28    320.36 o 
  14   6  17        3.40     -260.07    260.07 o 
  16   6  17     6738.32     6957.04    491.40 o 
  18   6  17       16.44       53.49    251.30 o 
  20   6  17      966.06      604.62    348.00 o 
 -25   7  17        4.98       85.35    223.73 o 
 -23   7  17      850.96     1016.03    400.40 o 
 -21   7  17       14.09      314.86    253.31 o 
 -19   7  17        3.53      292.24    426.68 o 
 -17   7  17      566.58      956.99    208.64 o 
 -15   7  17        0.42      327.73    313.48 o 
 -13   7  17     5894.98     5305.37    302.60 o 
 -11   7  17     4968.92     4963.24    330.94 o 
  -9   7  17     6928.24     7311.62    347.89 o 
  -7   7  17      529.10      300.62    166.39 o 
  -5   7  17      766.16      897.83    179.48 o 
  -3   7  17       47.10      -98.32    128.15 o 
  -1   7  17      506.28      142.93    335.90 o 
   1   7  17      753.30      724.10    391.32 o 
   3   7  17     4578.85     3776.48    807.70 o 
   5   7  17     1881.19     2386.16    447.25 o 
   7   7  17     2530.31     2545.40    397.32 o 
   9   7  17     6075.04     5883.72    457.15 o 
  11   7  17      955.94      667.33    328.33 o 
  13   7  17     4065.21     2923.61    981.09 o 
  15   7  17     1967.28     2357.01    644.25 o 
  17   7  17     2652.70     2865.78    644.25 o 
  19   7  17      138.73      370.06    179.85 o 
 -22   8  17       34.57      288.12    200.77 o 
 -20   8  17      343.40      369.87    196.56 o 
 -18   8  17      955.03      695.62    239.25 o 
 -16   8  17      402.58      334.59    181.56 o 
 -14   8  17     1778.25     2112.21    228.47 o 
 -12   8  17        7.13       52.00    155.55 o 
 -10   8  17     3340.26     3334.22    264.48 o 
  -8   8  17      309.35      209.75    219.17 o 
  -6   8  17      332.75      322.65    249.61 o 
  -4   8  17     2070.01     1843.81    262.17 o 
  -2   8  17      354.04      298.55    414.48 o 
   0   8  17        0.80      -64.42    168.14 o 
   2   8  17      128.51       71.67    271.20 o 
   4   8  17      605.00      664.80    300.45 o 
   6   8  17     1581.50     1253.27    333.27 o 
   8   8  17      548.94      384.09    328.99 o 
  10   8  17     2022.86     1323.20    344.28 o 
  12   8  17       44.95      103.61    285.63 o 
  14   8  17      102.98     -269.95    269.95 o 
  16   8  17      538.54      563.22    453.88 o 
  18   8  17       33.08     -195.05    296.94 o 
 -21   9  17      519.40      477.55    215.21 o 
 -19   9  17      773.38      799.55    216.94 o 
 -17   9  17     1283.07     1170.18    213.22 o 
 -15   9  17      412.91      303.10    193.90 o 
 -13   9  17     7657.38     8516.49    600.78 o 
 -11   9  17       78.80      -63.27    260.61 o 
  -9   9  17    10767.27    11342.89    449.16 o 
  -7   9  17     7583.69     7573.03    386.73 o 
  -5   9  17     7541.04     8786.93    586.18 o 
  -3   9  17     1076.87      645.03    507.05 o 
  -1   9  17      754.05      494.56    649.33 o 
   1   9  17     1327.78      855.34    310.75 o 
   3   9  17       60.99     -234.40    283.28 o 
   5   9  17     5036.06     4553.67    460.31 o 
   7   9  17       83.70       97.43    356.51 o 
   9   9  17     4039.30     4567.49    450.25 o 
  11   9  17      809.67      370.78    462.78 o 
  13   9  17     2179.95     2236.36    403.39 o 
  15   9  17      222.54     -258.84    317.26 o 
 -20  10  17      383.58      478.50    232.32 o 
 -18  10  17      540.95      491.62    448.34 o 
 -16  10  17      514.95      -14.69    433.25 o 
 -14  10  17      535.14      582.38    753.63 o 
 -12  10  17     1007.15      880.88    549.03 o 
 -10  10  17      257.52      -19.38    531.12 o 
  -8  10  17      283.37      184.50    447.09 o 
  -6  10  17      646.53      803.38    205.60 o 
  -4  10  17       95.79     -110.85    174.20 o 
  -2  10  17      169.05     -149.33    591.24 o 
   0  10  17      586.57      397.89    219.85 o 
   2  10  17     1065.91     1029.97    350.04 o 
   4  10  17     1539.70      983.72    358.05 o 
   6  10  17     1896.23     1030.39    478.53 o 
   8  10  17      125.69     -178.85    444.97 o 
  10  10  17      890.00      416.18    350.89 o 
  12  10  17       22.84     -384.48    384.48 o 
  14  10  17        0.95     -409.55    409.55 o 
 -17  11  17     1121.70      573.48    253.92 o 
 -15  11  17        2.56     -224.64    312.12 o 
 -13  11  17     2582.28     2745.13    321.45 o 
 -11  11  17      321.33      128.59    193.81 o 
  -9  11  17     2464.71     2763.26    909.62 o 
  -7  11  17        2.93       13.36    183.03 o 
  -5  11  17     3500.20     3994.80    319.28 o 
  -3  11  17       21.77       52.59    260.05 o 
  -1  11  17      718.09      694.06    254.79 o 
   1  11  17       33.83     -298.96    298.96 o 
   3  11  17      594.33      207.86    334.40 o 
   5  11  17     1348.45      565.47    442.90 o 
   7  11  17       10.34     -236.53    335.32 o 
   9  11  17     1136.25     1380.68    578.17 o 
  11  11  17       29.39     -314.79    314.79 o 
 -14  12  17     1446.24     1193.91    375.41 o 
 -12  12  17     2842.73     2737.58    912.37 o 
 -10  12  17      104.52      -23.72    185.68 o 
  -8  12  17      189.11      277.72    193.23 o 
  -6  12  17        7.01     -140.86    182.31 o 
  -4  12  17      205.31      133.84    275.17 o 
  -2  12  17     4986.53     5251.86    397.86 o 
   0  12  17      946.33      362.24    339.80 o 
   2  12  17     2026.52     1642.40    378.63 o 
   4  12  17      192.39     -121.84    369.98 o 
   6  12  17     3111.22     2903.76    464.59 o 
   8  12  17      162.08     -339.98    339.98 o 
  -7  13  17       11.73       13.14    286.92 o 
  -5  13  17     3518.37     3150.13   3260.41 o 
  -3  13  17       68.59       -6.91    274.64 o 
  -1  13  17       21.98     -272.76    272.76 o 
   1  13  17      137.67     -430.88    459.06 o 
   3  13  17       71.70      132.16    502.56 o 
 -28   0  18      507.96      304.09    218.01 o 
 -26   0  18     3167.41     2922.82    433.78 o 
 -24   0  18      280.83      454.58    187.40 o 
 -22   0  18      416.05      644.63    364.80 o 
 -20   0  18     2644.09     2847.55    346.36 o 
 -18   0  18     2795.01     2355.68    338.28 o 
 -16   0  18     2809.61     3200.37    281.64 o 
 -14   0  18     3393.23     3068.46    275.72 o 
 -12   0  18    20807.99    18929.98    708.47 o 
 -10   0  18      417.72      636.09    156.36 o 
  -8   0  18    14799.13    15368.68    467.91 o 
  -6   0  18     3224.06     3386.88    236.35 o 
  -4   0  18    12357.91    12079.75    412.30 o 
  -2   0  18     1484.34     1515.26    178.08 o 
   0   0  18      123.35      307.90    214.67 o 
   2   0  18     2456.21     3301.41    869.01 o 
   4   0  18     2074.05     2198.78    306.71 o 
   6   0  18    23441.20    23337.39    997.04 o 
   8   0  18      184.24      324.36    256.39 o 
  10   0  18     6627.02     7473.16    551.03 o 
  12   0  18      427.71      383.10    471.28 o 
  14   0  18     1625.24     1910.55    276.97 o 
  16   0  18      741.55      715.57    245.28 o 
  18   0  18        5.46     -203.37    301.62 o 
  20   0  18     3794.59     4591.88    392.11 o 
  22   0  18        0.33     -194.46    194.46 o 
 -27   1  18       41.45       99.60    140.48 o 
 -25   1  18      242.91      310.99    139.81 o 
 -23   1  18     1381.28     1517.06    171.00 o 
 -21   1  18      766.16      831.71    143.18 o 
 -19   1  18     5701.31     5466.86    305.58 o 
 -17   1  18       10.50     -109.27    109.27 o 
 -15   1  18     1587.26     1142.06    139.34 o 
 -13   1  18     1758.80     1437.65    157.83 o 
 -11   1  18      249.10       48.42    104.66 o 
  -9   1  18     2489.38     2568.30    168.34 o 
  -7   1  18      189.39      284.42    114.53 o 
  -5   1  18        8.84      -39.12    116.40 o 
  -3   1  18     3272.85     4242.28    198.41 o 
  -1   1  18     4770.49     5306.62    254.92 o 
   1   1  18     8634.48     9543.02    594.67 o 
   3   1  18    10511.93    10557.29    376.87 o 
   5   1  18       10.53      166.09    188.95 o 
   7   1  18       37.56      -54.99    180.24 o 
   9   1  18       20.64      114.67    172.12 o 
  11   1  18        9.35     -147.67    162.91 o 
  13   1  18       51.68     -141.79    155.17 o 
  15   1  18      130.30     -150.65    150.65 o 
  17   1  18     1561.81     1687.41    194.88 o 
  19   1  18      534.65      448.69    163.81 o 
  21   1  18      978.63      930.79    254.74 o 
 -26   2  18     1455.63     1916.60    411.55 o 
 -24   2  18      512.18     1331.85    658.54 o 
 -22   2  18       68.45      481.16    462.91 o 
 -20   2  18     3297.16     2361.06    308.42 o 
 -18   2  18     1515.41     1327.27    151.76 o 
 -16   2  18     4328.38     4260.65    228.65 o 
 -14   2  18      142.45      134.51    119.44 o 
 -12   2  18     6987.63     7093.46    269.90 o 
 -10   2  18     1429.30     1558.40    155.40 o 
  -8   2  18     8343.65     7977.17    282.44 o 
  -6   2  18     6042.79     6696.35    306.33 o 
  -4   2  18     7251.93     8030.61    280.50 o 
  -2   2  18     1334.58     1385.82    147.27 o 
   0   2  18       15.45        2.78    179.93 o 
   2   2  18     4400.41     4326.43    252.45 o 
   4   2  18      685.80      737.11    195.35 o 
   6   2  18     1208.96     1412.57    200.64 o 
   8   2  18       14.69     -125.87    156.62 o 
  10   2  18    11284.53    11022.38    376.67 o 
  12   2  18        1.99       -0.11    159.15 o 
  14   2  18     4236.85     4544.33    261.00 o 
  16   2  18       50.20     -139.73    139.73 o 
  18   2  18      602.04      594.29    173.60 o 
  20   2  18     1495.88     1389.83    195.26 o 
  22   2  18       82.96       39.38    137.77 o 
 -27   3  18       94.00      364.50    150.95 o 
 -25   3  18       63.89      423.18    539.93 o 
 -23   3  18    11209.14    10823.23    356.11 o 
 -21   3  18     1022.87     1150.45    213.86 o 
 -19   3  18     5960.53     6106.26    311.08 o 
 -17   3  18      623.35      555.86    135.49 o 
 -15   3  18     4272.30     4193.31    221.55 o 
 -13   3  18       72.49      185.30    106.77 o 
 -11   3  18     6158.73     5953.67    283.97 o 
  -9   3  18      107.70       90.32     66.56 o 
  -7   3  18    12969.59    13475.54    416.18 o 
  -5   3  18    38156.81    37052.54    881.82 o 
  -3   3  18     1538.39     1259.86    145.80 o 
  -1   3  18    13711.63    12578.62   1176.59 o 
   1   3  18     1759.84     2042.35    290.72 o 
   3   3  18     5875.86     6290.69    352.75 o 
   5   3  18      946.08      858.10    185.61 o 
   7   3  18     1135.81      955.79    185.08 o 
   9   3  18       42.40     -156.03    156.03 o 
  11   3  18      747.35      509.08    165.04 o 
  13   3  18     6205.71     6453.35    304.34 o 
  15   3  18     1311.73     1073.80    180.13 o 
  17   3  18     6852.67     6612.31    303.66 o 
  19   3  18     2136.18     2258.83    349.39 o 
  21   3  18     5946.51     5485.94    408.21 o 
 -26   4  18     2298.21     3115.34    217.98 o 
 -24   4  18        1.84      213.44    245.57 o 
 -22   4  18      119.87      364.47    181.50 o 
 -20   4  18      679.24     1002.73    221.08 o 
 -18   4  18       35.97       60.20    112.36 o 
 -16   4  18      107.62      190.22    119.09 o 
 -14   4  18      277.81      401.72    115.03 o 
 -12   4  18      489.30      582.23    125.63 o 
 -10   4  18     3372.33     3505.46    197.21 o 
  -8   4  18     3788.31     3594.85    199.87 o 
  -6   4  18      461.35      375.09    149.62 o 
  -4   4  18      610.38      348.25    132.59 o 
  -2   4  18      512.20      687.70    148.44 o 
   0   4  18        4.18        3.79    221.35 o 
   2   4  18     1076.91     1174.74    304.83 o 
   4   4  18      833.80      267.05    290.18 o 
   6   4  18      155.71     -254.51    255.28 o 
   8   4  18      840.41     1081.78    301.81 o 
  10   4  18     1267.65     1150.59    255.70 o 
  12   4  18        5.51     -223.67    223.67 o 
  14   4  18     2568.14     2351.55    574.65 o 
  16   4  18       15.09     -210.26    240.57 o 
  18   4  18      245.38       85.77    226.71 o 
  20   4  18       71.77     -133.56    231.46 o 
 -25   5  18        7.28      351.57    389.49 o 
 -23   5  18     4615.31     4695.37    600.64 o 
 -21   5  18      157.10      487.01    229.51 o 
 -19   5  18     7920.24     7819.76    533.85 o 
 -17   5  18      128.19      400.21    258.88 o 
 -15   5  18     2788.68     2785.01    452.27 o 
 -13   5  18      280.58      405.47    143.51 o 
 -11   5  18      177.97      190.87    138.91 o 
  -9   5  18     2086.06     2202.11    207.80 o 
  -7   5  18     5110.06     5433.78    299.55 o 
  -5   5  18     3033.45     3268.26    241.91 o 
  -3   5  18       56.65      218.41    202.74 o 
  -1   5  18    13331.75    13213.04    476.91 o 
   1   5  18     3858.68     3481.83    358.85 o 
   3   5  18     3953.21     4053.13    389.59 o 
   5   5  18     1017.89      796.96    298.17 o 
   7   5  18     4232.66     4406.46    409.61 o 
   9   5  18      399.20      384.36    387.17 o 
  11   5  18       54.12       89.45    231.08 o 
  13   5  18     9759.27    10304.07    594.71 o 
  15   5  18      161.53     -228.42    228.42 o 
  17   5  18     6675.01     6427.44    400.57 o 
  19   5  18      188.22        5.49    246.36 o 
 -24   6  18      290.20      429.04    206.08 o 
 -22   6  18       51.03      385.27    302.76 o 
 -20   6  18      682.54     1025.75    396.18 o 
 -18   6  18      103.82      -21.88    269.01 o 
 -16   6  18     1940.18     2357.84    244.27 o 
 -14   6  18     2140.46     2055.03    213.24 o 
 -12   6  18     8107.56     8500.54    363.08 o 
 -10   6  18     5254.73     5404.61    305.04 o 
  -8   6  18     5680.06     5487.02    297.00 o 
  -6   6  18     1196.35     1242.32    196.42 o 
  -4   6  18     1664.81     1961.93    212.55 o 
  -2   6  18       21.22      -13.72    147.46 o 
   0   6  18     1362.41     1274.16    253.69 o 
   2   6  18     5025.88     4347.98    412.21 o 
   4   6  18       53.84     -201.65    201.65 o 
   6   6  18     1616.77     1945.18    461.54 o 
   8   6  18      826.68      948.24    320.96 o 
  10   6  18     1245.87     1205.78    519.96 o 
  12   6  18      648.06      478.60    419.90 o 
  14   6  18     1281.25      919.35    336.08 o 
  16   6  18       42.28     -195.38    290.94 o 
  18   6  18       63.20     -347.19    347.19 o 
 -23   7  18      736.14     1138.48    298.34 o 
 -21   7  18      166.41      333.61    177.01 o 
 -19   7  18     1860.51     2041.33    544.12 o 
 -17   7  18       40.60      366.53    367.23 o 
 -15   7  18     1078.43     1605.92    234.96 o 
 -13   7  18     1055.19     1261.83    195.82 o 
 -11   7  18      276.79      426.91    158.46 o 
  -9   7  18      518.48      523.86    170.72 o 
  -7   7  18      943.73      905.04    191.46 o 
  -5   7  18     4544.84     5292.94    319.65 o 
  -3   7  18      259.73      294.88    290.84 o 
  -1   7  18     6946.26     7834.32    458.64 o 
   1   7  18     2638.31     3061.75    532.80 o 
   3   7  18      624.99     1075.97    331.53 o 
   5   7  18       32.80       16.48    303.28 o 
   7   7  18     2826.13     2576.63    636.38 o 
   9   7  18      132.96     -232.65    232.65 o 
  11   7  18     1716.80     2023.07    582.93 o 
  13   7  18     1388.78     1474.11    587.49 o 
  15   7  18       78.86       93.11    296.02 o 
  17   7  18      508.52     -140.76    414.10 o 
 -22   8  18        2.18      162.22    177.51 o 
 -20   8  18      271.75      629.07    277.87 o 
 -18   8  18      663.60      523.79    289.79 o 
 -16   8  18     6324.03     6429.61    402.37 o 
 -14   8  18      890.35      941.40    189.90 o 
 -12   8  18    10917.69    11316.40    441.99 o 
 -10   8  18     1087.24     1443.80    208.58 o 
  -8   8  18     4720.55     5061.55    312.51 o 
  -6   8  18      175.73        0.46    144.24 o 
  -4   8  18     1194.36      420.77    524.65 o 
  -2   8  18      601.62      246.42    171.59 o 
   0   8  18        1.82     -283.04    283.04 o 
   2   8  18     2403.81     2625.90    377.53 o 
   4   8  18      838.00      723.62    315.12 o 
   6   8  18     6575.65     6300.18    740.79 o 
   8   8  18      603.62      452.19    339.69 o 
  10   8  18     4929.67     5520.18    484.14 o 
  12   8  18      231.95     -160.68    304.14 o 
  14   8  18     1924.30     1895.41    390.01 o 
  16   8  18      839.35      769.26    327.52 o 
 -21   9  18       74.30      -25.43    182.16 o 
 -19   9  18      144.94        3.49    130.74 o 
 -17   9  18     1531.82     1493.46    350.25 o 
 -15   9  18      315.95      163.38    288.56 o 
 -13   9  18      993.42     1137.05    286.80 o 
 -11   9  18     1011.78      792.51    465.43 o 
  -9   9  18      132.67       44.49    187.13 o 
  -7   9  18      167.72      -34.50    409.01 o 
  -5   9  18     1240.90      986.51    621.43 o 
  -3   9  18      150.19      -28.61    169.50 o 
  -1   9  18       50.95      -93.73    185.15 o 
   1   9  18        8.24     -293.74    293.74 o 
   3   9  18      245.61      -20.32    295.46 o 
   5   9  18      179.49      -64.33    298.57 o 
   7   9  18      703.59      449.52    506.49 o 
   9   9  18      809.22      351.70    342.80 o 
  11   9  18     3385.03     3410.85    457.55 o 
  13   9  18       90.51     -304.39    304.39 o 
  15   9  18      377.87     -123.57    306.50 o 
 -18  10  18       58.37     -293.62    436.96 o 
 -16  10  18     1647.21     1604.08    651.77 o 
 -14  10  18      619.65      780.41    243.19 o 
 -12  10  18     5274.69     5858.22    703.10 o 
 -10  10  18       22.57     -317.03    506.51 o 
  -8  10  18     4425.17     4996.30    342.24 o 
  -6  10  18      645.64      620.63    202.38 o 
  -4  10  18      621.63      549.19    207.49 o 
  -2  10  18      865.54      757.14    287.47 o 
   0  10  18       72.90      427.28    286.79 o 
   2  10  18     1718.77     1296.59    349.90 o 
   4  10  18      167.50     -187.74    300.54 o 
   6  10  18     6032.69     6453.78    518.98 o 
   8  10  18       25.30      109.46    421.15 o 
  10  10  18     2905.29     3473.46    457.76 o 
  12  10  18       11.41     -342.68    342.68 o 
 -15  11  18      986.14     1038.69    319.91 o 
 -13  11  18      246.31       41.82    576.36 o 
 -11  11  18      306.30      460.26    204.64 o 
  -9  11  18      555.36      816.78    215.95 o 
  -7  11  18     1270.07     1613.28    250.87 o 
  -5  11  18     2309.58     2465.44    279.05 o 
  -3  11  18      944.45     1087.28    301.46 o 
  -1  11  18     1387.78     1441.17    371.65 o 
   1  11  18       33.60     -300.72    300.72 o 
   3  11  18      929.06      901.94    354.35 o 
   5  11  18      263.29     -396.09    581.48 o 
   7  11  18      958.65      498.51    378.96 o 
   9  11  18       23.24     -337.44    337.44 o 
 -12  12  18     1770.37     2014.56    262.85 o 
 -10  12  18       70.41      281.44    204.78 o 
  -8  12  18     1741.89     1808.58    271.79 o 
  -6  12  18        3.90     -190.04    190.04 o 
  -4  12  18      276.84      627.39    405.61 o 
  -2  12  18      293.70      390.67    250.59 o 
   0  12  18      163.89     -220.13    336.59 o 
   2  12  18      147.48      -95.14    328.10 o 
   4  12  18       45.40     -317.06    317.06 o 
   6  12  18      799.16      587.46    473.76 o 
 -25   1  19      133.75      285.16    150.38 o 
 -23   1  19     1042.17      849.36    169.00 o 
 -21   1  19      702.00      165.73    176.35 o 
 -19   1  19    10547.81     9484.87    348.02 o 
 -17   1  19     1006.40      949.37    152.66 o 
 -15   1  19    24590.55    24674.54    602.96 o 
 -13   1  19     3234.06     2778.39    206.44 o 
 -11   1  19     8199.15     8532.60    275.27 o 
  -9   1  19     3881.84     4031.26    203.14 o 
  -7   1  19     3258.02     3462.59    193.04 o 
  -5   1  19     2014.54     1643.71    165.75 o 
  -3   1  19    20010.31    20451.61    411.34 o 
  -1   1  19    23294.38    24203.78    522.65 o 
   1   1  19     6974.08     7197.56    328.98 o 
   3   1  19    14583.47    14020.18    421.84 o 
   5   1  19      229.61       45.61    183.24 o 
   7   1  19     6415.35     6471.47    313.92 o 
   9   1  19      342.06      128.77    185.20 o 
  11   1  19     5681.58     5489.69    295.91 o 
  13   1  19       26.72     -159.66    159.66 o 
  15   1  19      157.31     -152.56    152.56 o 
  17   1  19      563.01      545.16    176.92 o 
  19   1  19      561.00      217.93    205.00 o 
  21   1  19     2798.99     2510.79    268.74 o 
 -26   2  19     2029.98     2526.88    301.41 o 
 -24   2  19     1673.78     1774.26    492.28 o 
 -22   2  19     3322.29     3126.15    222.84 o 
 -20   2  19      142.39      237.94    242.29 o 
 -18   2  19     1939.80     2043.81    175.62 o 
 -16   2  19      882.47     1002.21    206.53 o 
 -14   2  19      547.66      451.22    239.15 o 
 -12   2  19     3252.99     3671.18    204.88 o 
 -10   2  19      949.49      719.15    138.66 o 
  -8   2  19      700.02      745.37    136.99 o 
  -6   2  19       10.20       14.11    111.36 o 
  -4   2  19     1786.61     2153.83    170.29 o 
  -2   2  19    10845.13    11838.63    405.16 o 
   0   2  19    23545.02    23293.07    925.31 o 
   2   2  19      749.23      921.89    198.74 o 
   4   2  19     4169.75     4550.75    256.50 o 
   6   2  19      259.48      120.61    173.79 o 
   8   2  19      133.08      -94.59    162.88 o 
  10   2  19     1293.94     1464.85    207.48 o 
  12   2  19        2.55     -160.02    160.02 o 
  14   2  19     2283.14     2416.33    223.54 o 
  16   2  19      317.31       22.10    156.19 o 
  18   2  19     1247.66      898.74    188.36 o 
  20   2  19      906.89      618.09    183.19 o 
 -25   3  19      374.54      479.52    156.80 o 
 -23   3  19     4447.72     5087.33    494.73 o 
 -21   3  19     1051.44      982.34    211.40 o 
 -19   3  19     3870.07     3588.02    219.45 o 
 -17   3  19     1576.36     1524.22    175.84 o 
 -15   3  19      962.85     1034.80    229.10 o 
 -13   3  19     1480.56     1480.22    171.47 o 
 -11   3  19     5197.74     5550.72    276.17 o 
  -9   3  19      958.89      967.97    166.41 o 
  -7   3  19     6267.01     6016.87    286.66 o 
  -5   3  19     1343.51     1801.61    162.87 o 
  -3   3  19     2436.59     2694.33    182.24 o 
  -1   3  19     5824.72     6288.35    424.96 o 
   1   3  19      888.12     1137.45    281.11 o 
   3   3  19     1394.41     1919.77    246.53 o 
   5   3  19     1884.38     1876.44    234.56 o 
   7   3  19      987.38     1269.47    193.71 o 
   9   3  19     1237.01      606.31    178.02 o 
  11   3  19     1622.13     1540.79    223.77 o 
  13   3  19        0.31     -148.63    148.63 o 
  15   3  19     1259.01      966.91    181.39 o 
  17   3  19      124.03      -22.71    228.29 o 
  19   3  19      159.88      108.06    212.47 o 
  21   3  19     2402.53     2322.84    624.57 o 
 -26   4  19     2611.99     2719.86    447.55 o 
 -24   4  19      499.55      578.51    263.96 o 
 -22   4  19     7769.77     9183.52    357.06 o 
 -20   4  19       53.57      250.63    290.18 o 
 -18   4  19     2389.74     2515.13    347.05 o 
 -16   4  19      632.40      874.43    180.62 o 
 -14   4  19      341.84      577.64    172.49 o 
 -12   4  19       59.51      148.20    116.00 o 
 -10   4  19     1110.59     1190.01    161.80 o 
  -8   4  19    17036.85    17525.20    418.55 o 
  -6   4  19     1193.80     1415.58    205.61 o 
  -4   4  19     3908.43     4312.91    265.23 o 
  -2   4  19     2948.98     3075.43    309.78 o 
   0   4  19     5454.02     5264.94    388.69 o 
   2   4  19     1605.16     1769.65    318.73 o 
   4   4  19     1257.54     1136.57    316.79 o 
   6   4  19      139.10      -46.12    397.32 o 
   8   4  19     2435.18     2346.07    402.50 o 
  10   4  19     2498.93     2688.78    382.20 o 
  12   4  19      306.09       62.27    235.96 o 
  14   4  19     8795.27     8889.69    465.45 o 
  16   4  19      485.42       93.05    243.39 o 
  18   4  19     4594.75     4848.98    382.33 o 
  20   4  19      150.21       66.99    252.77 o 
 -25   5  19      139.39      296.72    227.62 o 
 -23   5  19       39.33      145.12    173.73 o 
 -21   5  19       28.35      311.82    346.30 o 
 -19   5  19       34.25      261.83    241.59 o 
 -17   5  19       22.19      286.67    213.06 o 
 -15   5  19      931.91     1085.22    433.52 o 
 -13   5  19     1087.44     1268.90    182.84 o 
 -11   5  19     1403.64     1477.63    190.64 o 
  -9   5  19     1965.73     2657.77    228.52 o 
  -7   5  19       48.80      156.36    146.58 o 
  -5   5  19      248.34      107.27    140.18 o 
  -3   5  19       28.23       77.15    144.24 o 
  -1   5  19     2148.46     2313.04    281.80 o 
   1   5  19      753.33      655.15    489.71 o 
   3   5  19        4.99     -122.19    279.31 o 
   5   5  19     1813.97     1545.53    340.36 o 
   7   5  19     3302.28     3013.74    382.39 o 
   9   5  19      224.36      143.77    591.63 o 
  11   5  19      129.34     -174.35    197.52 o 
  13   5  19      111.37     -223.86    249.27 o 
  15   5  19      209.46     -239.70    282.97 o 
  17   5  19      388.35     -254.96    277.95 o 
  19   5  19       26.03     -203.07    272.09 o 
 -24   6  19      726.64     1002.78    637.29 o 
 -22   6  19     6828.22     8232.97    789.39 o 
 -20   6  19      250.11      481.71    363.97 o 
 -18   6  19     1165.68     1187.06    459.57 o 
 -16   6  19     1479.35     1588.71    306.94 o 
 -14   6  19      398.97      513.20    217.02 o 
 -12   6  19     2545.37     2794.26    299.90 o 
 -10   6  19      475.28      485.01    176.77 o 
  -8   6  19     1648.64     1787.62    208.17 o 
  -6   6  19       50.15      140.79    195.59 o 
  -4   6  19     9044.99    10061.41    475.33 o 
  -2   6  19     1222.39     1339.51    296.02 o 
   0   6  19     7536.89     7114.94    712.20 o 
   2   6  19      384.17       40.09    271.82 o 
   4   6  19       99.69     -145.91    277.17 o 
   6   6  19     2540.73     2038.23    342.22 o 
   8   6  19       18.44     -186.08    186.08 o 
  10   6  19     2132.76     2137.09    376.60 o 
  12   6  19       12.72     -284.66    284.66 o 
  14   6  19     6228.91     6603.09    546.68 o 
  16   6  19       69.79      -64.79    305.42 o 
  18   6  19      704.73       70.57    311.87 o 
 -23   7  19      825.65     1169.23    317.78 o 
 -21   7  19       88.98      374.49    371.71 o 
 -19   7  19     6630.39     6889.85    418.09 o 
 -17   7  19     3838.34     3947.03    733.69 o 
 -15   7  19     4617.70     4490.76    496.75 o 
 -13   7  19      937.86      992.45    265.04 o 
 -11   7  19     4008.01     4306.69    285.95 o 
  -9   7  19       28.85      -70.17    147.80 o 
  -7   7  19      912.07      728.13    186.20 o 
  -5   7  19       19.16     -161.59    161.59 o 
  -3   7  19      312.85      189.05    166.80 o 
  -1   7  19     2446.55     2268.69    312.85 o 
   1   7  19     1452.34      999.02    276.89 o 
   3   7  19     3919.04     2309.78    453.67 o 
   5   7  19     1435.58      903.31    901.33 o 
   7   7  19     4465.05     5214.09    697.28 o 
   9   7  19      650.74     -225.59    225.59 o 
  11   7  19      419.97     -254.76    254.76 o 
  13   7  19      611.13      -17.03    544.82 o 
  15   7  19      168.91     -153.02    324.77 o 
  17   7  19       17.01     -317.59    317.59 o 
 -20   8  19       63.48      170.46    281.90 o 
 -18   8  19        1.40       90.38    261.33 o 
 -16   8  19     3345.36     3292.33    422.37 o 
 -14   8  19       22.64      386.82    169.17 o 
 -12   8  19     3884.77     4708.41    389.96 o 
 -10   8  19      192.92       35.46    173.12 o 
  -8   8  19      190.08      239.56    235.73 o 
  -6   8  19       55.18      -18.30    186.28 o 
  -4   8  19     1106.98      926.48    510.13 o 
  -2   8  19      182.61     -146.31    146.31 o 
   0   8  19      632.47      699.31    385.93 o 
   2   8  19      257.19      150.55    306.12 o 
   4   8  19      304.01     -120.70    290.23 o 
   6   8  19       50.77     -419.28    419.28 o 
   8   8  19     1282.90     1274.45    358.71 o 
  10   8  19      578.13      227.32    350.42 o 
  12   8  19      456.03     -141.54    316.96 o 
  14   8  19       58.33     -334.36    334.36 o 
  16   8  19      713.09      251.46    345.89 o 
 -19   9  19     2450.42     3043.77    551.13 o 
 -17   9  19      386.81       45.53    420.16 o 
 -15   9  19     5373.03     5927.30    422.30 o 
 -13   9  19        8.93       40.31    223.65 o 
 -11   9  19     6221.24     6900.02    821.48 o 
  -9   9  19       27.04      -80.72    127.94 o 
  -7   9  19       33.03      -89.09    423.99 o 
  -5   9  19      676.25      132.88    533.21 o 
  -3   9  19      180.36     -126.60    173.07 o 
  -1   9  19     2898.88     2750.15    392.66 o 
   1   9  19        1.93     -271.19    271.19 o 
   3   9  19     6428.27     6216.85    516.17 o 
   5   9  19      716.59      184.70    316.42 o 
   7   9  19     2343.60     2255.72    758.39 o 
   9   9  19       43.05     -310.71    310.71 o 
  11   9  19     1544.73     1437.46    389.78 o 
  13   9  19      282.66     -261.95    483.71 o 
 -16  10  19      109.63      -38.77    192.36 o 
 -14  10  19      258.50      104.32    212.70 o 
 -12  10  19        0.47      108.92    170.82 o 
 -10  10  19     2273.54     2039.78    927.05 o 
  -8  10  19     1104.96      952.02    214.72 o 
  -6  10  19      915.52      971.42    217.65 o 
  -4  10  19        7.73     -176.06    176.06 o 
  -2  10  19      124.50      537.34    344.91 o 
   0  10  19       33.49      369.33    307.95 o 
   2  10  19       26.40     -265.07    313.22 o 
   4  10  19      238.70      106.27    380.96 o 
   6  10  19      140.58     -197.43    318.60 o 
   8  10  19      198.67     -255.26    362.79 o 
  10  10  19      195.54     -339.11    339.11 o 
  12  10  19      268.24     -310.84    329.16 o 
 -13  11  19       39.88       88.09    214.12 o 
 -11  11  19      986.18     1235.31    260.60 o 
  -9  11  19      599.64      387.70    212.30 o 
  -7  11  19      552.28      601.87    244.11 o 
  -5  11  19     2502.14     2214.67    292.82 o 
  -3  11  19      360.19      309.84    245.68 o 
  -1  11  19      470.55     -123.74    503.18 o 
   1  11  19        0.02     -292.77    292.77 o 
   3  11  19      403.27      163.36    911.27 o 
   5  11  19      508.78     -141.13    360.41 o 
   7  11  19      461.04      216.90    348.68 o 
   9  11  19       31.64     -496.34    496.34 o 
  -8  12  19     3062.78     3300.46    321.04 o 
  -6  12  19      376.25      260.14    225.80 o 
  -4  12  19     6398.37     6864.26    449.67 o 
  -2  12  19     2956.34     2326.66    426.36 o 
   0  12  19      958.05      494.19    372.15 o 
   2  12  19      669.28      469.92    580.45 o 
   4  12  19      319.16      -85.08    592.46 o 
 -26   0  20       56.42      -35.85    521.62 o 
 -24   0  20       18.36       66.80    361.69 o 
 -22   0  20     2410.32     2446.08    344.29 o 
 -20   0  20     1898.72     1746.22    261.55 o 
 -18   0  20     6634.54     6932.71    501.52 o 
 -16   0  20      789.03      498.97    205.08 o 
 -14   0  20     4543.07     4171.90    329.56 o 
 -12   0  20       36.40      -54.24    154.09 o 
 -10   0  20     8766.75     9186.06    473.69 o 
  -8   0  20     1067.00      914.18    209.83 o 
  -6   0  20     8558.83     7654.43    344.37 o 
  -4   0  20    17317.29    18948.67    560.38 o 
  -2   0  20    80549.69    82205.69   2918.40 o 
   0   0  20    24071.56    23246.92   1120.29 o 
   2   0  20     3537.06     3942.05    362.78 o 
   4   0  20     9684.80    10104.66    526.18 o 
   6   0  20     2156.80     1570.06    307.24 o 
   8   0  20     4566.28     4371.06    388.52 o 
  10   0  20     2738.78     2316.21    652.95 o 
  12   0  20      871.18      878.39    289.02 o 
  14   0  20      524.26      285.04    527.21 o 
  16   0  20      342.94      -51.80    235.67 o 
  18   0  20     4330.45     3824.92    557.45 o 
  20   0  20     1217.86      851.97    279.29 o 
 -25   1  20      107.14      166.87    148.60 o 
 -23   1  20      136.64      142.65    137.69 o 
 -21   1  20      455.94      571.52    149.80 o 
 -19   1  20       33.88       81.05    123.63 o 
 -17   1  20       33.75      -27.97    117.91 o 
 -15   1  20     3924.67     4182.44    244.74 o 
 -13   1  20      383.78      377.87    126.31 o 
 -11   1  20     1026.87     1002.96    136.45 o 
  -9   1  20      730.95      619.08    127.93 o 
  -7   1  20     2771.62     3268.73    205.34 o 
  -5   1  20      207.13      179.54    122.41 o 
  -3   1  20     1861.35     2380.73    213.84 o 
  -1   1  20     3162.14     3571.98    217.90 o 
   1   1  20     6559.80     7430.73    436.24 o 
   3   1  20      702.16      771.96    189.28 o 
   5   1  20      558.66      460.11    189.18 o 
   7   1  20      355.23      332.18    184.76 o 
   9   1  20       54.25     -180.25    180.25 o 
  11   1  20      497.62      296.21    190.34 o 
  13   1  20        6.65     -156.89    156.89 o 
  15   1  20       53.84     -153.68    153.68 o 
  17   1  20      236.75      -59.68    162.32 o 
  19   1  20      256.09      156.74    175.00 o 
 -26   2  20     2258.86     2038.22    325.33 o 
 -24   2  20      110.71      334.23    152.19 o 
 -22   2  20     4474.46     4578.29    302.75 o 
 -20   2  20      735.20      839.39    182.27 o 
 -18   2  20     4819.98     4269.89    253.59 o 
 -16   2  20     1300.16     1266.93    171.88 o 
 -14   2  20    11381.41    10948.17    623.66 o 
 -12   2  20       15.34       51.65    109.08 o 
 -10   2  20       23.09      141.14    126.85 o 
  -8   2  20     3608.98     3784.29    207.19 o 
  -6   2  20        3.25       18.53    110.94 o 
  -4   2  20     7565.51     7440.84    268.90 o 
  -2   2  20      656.92      975.78    185.86 o 
   0   2  20     1241.47     1606.61    220.64 o 
   2   2  20     1119.58     1220.80    227.36 o 
   4   2  20    10431.49    10296.46    369.47 o 
   6   2  20       57.00     -169.59    169.59 o 
   8   2  20     3430.65     3578.65    258.06 o 
  10   2  20      402.15       86.26    176.04 o 
  12   2  20     1694.13     1613.41    209.23 o 
  14   2  20     1123.02      615.93    181.24 o 
  16   2  20      193.47     -139.37    155.24 o 
  18   2  20     1192.88     1122.91    194.88 o 
  20   2  20      753.55     1051.56    197.28 o 
 -25   3  20     2584.44     2738.08    238.70 o 
 -23   3  20      136.21      208.48    141.17 o 
 -21   3  20     1525.53     1985.53    430.19 o 
 -19   3  20      436.86      584.73    127.25 o 
 -17   3  20       50.93      159.91     94.75 o 
 -15   3  20      976.79      910.26    316.11 o 
 -13   3  20      855.00      798.80    156.17 o 
 -11   3  20     5151.77     5966.69    288.75 o 
  -9   3  20     1681.77     1890.12    231.35 o 
  -7   3  20     9802.95     9724.16    304.58 o 
  -5   3  20     2173.67     2365.89    177.00 o 
  -3   3  20     6609.65     6612.23    310.64 o 
  -1   3  20     1356.42     1708.05    220.45 o 
   1   3  20     5433.42     5705.09    337.73 o 
   3   3  20     2067.08     2257.45    252.20 o 
   5   3  20      545.28      183.92    205.91 o 
   7   3  20     2331.03     2788.90    268.09 o 
   9   3  20       32.98     -168.66    168.66 o 
  11   3  20     3496.53     3741.60    357.32 o 
  13   3  20       46.44     -214.64    214.64 o 
  15   3  20     3092.44     3489.14    343.27 o 
  17   3  20        0.94     -161.58    227.53 o 
  19   3  20       53.64     -232.25    232.25 o 
 -24   4  20      152.99      637.15    444.21 o 
 -22   4  20     1401.16     1919.03    820.96 o 
 -20   4  20        0.56      123.16    169.88 o 
 -18   4  20     1575.79     1553.70    190.96 o 
 -16   4  20      388.15      376.78    128.37 o 
 -14   4  20     1094.42     1351.83    183.36 o 
 -12   4  20     1377.75     1624.01    191.17 o 
 -10   4  20      725.88      896.30    169.19 o 
  -8   4  20      624.15      676.68    235.37 o 
  -6   4  20     2923.59     3441.94    238.53 o 
  -4   4  20     1109.72     1086.64    188.66 o 
  -2   4  20     3585.53     3563.58    324.00 o 
   0   4  20     1701.53     1658.90    464.03 o 
   2   4  20       49.57      246.89    270.31 o 
   4   4  20      981.41      932.33    323.42 o 
   6   4  20     1037.33     1081.09    425.70 o 
   8   4  20       79.85      -70.82    305.25 o 
  10   4  20        0.35      201.59    284.12 o 
  12   4  20      330.09      124.06    543.78 o 
  14   4  20       27.92       12.94    302.24 o 
  16   4  20      140.01      -55.94    250.11 o 
  18   4  20        7.37     -297.11    315.34 o 
 -23   5  20       76.81      503.49    314.10 o 
 -21   5  20     1069.73      996.07    434.33 o 
 -19   5  20     3881.32     4025.90    349.49 o 
 -17   5  20       32.95      -20.22    335.36 o 
 -15   5  20     3577.27     4011.45    321.75 o 
 -13   5  20      448.59      620.17    199.24 o 
 -11   5  20     1530.86     2110.88    213.71 o 
  -9   5  20      233.91      352.81    154.91 o 
  -7   5  20     4532.66     4497.72    353.83 o 
  -5   5  20        3.30       96.63    148.51 o 
  -3   5  20     7816.98     9619.49    476.95 o 
  -1   5  20       27.18     -189.75    189.75 o 
   1   5  20      375.10      333.47    295.26 o 
   3   5  20     5349.72     5391.72    430.82 o 
   5   5  20       29.08      -35.96    306.47 o 
   7   5  20     3299.98     3962.37    443.84 o 
   9   5  20     1127.49      921.34    335.65 o 
  11   5  20     7854.74     7254.54    853.69 o 
  13   5  20      907.77      237.76    215.25 o 
  15   5  20     4633.07     3806.43    433.24 o 
  17   5  20       98.17      -42.21    322.37 o 
 -22   6  20        8.44      184.58    264.56 o 
 -20   6  20      464.80      612.70    421.16 o 
 -18   6  20     2341.80     2606.78    377.70 o 
 -16   6  20     1582.15     1828.42    426.50 o 
 -14   6  20     2344.93     3115.15    342.94 o 
 -12   6  20      568.17      665.98    177.93 o 
 -10   6  20       29.05       55.93    142.63 o 
  -8   6  20      158.64       68.92    153.90 o 
  -6   6  20       97.23      126.41    177.62 o 
  -4   6  20     3040.76     3085.47    314.08 o 
  -2   6  20        8.69       51.56    223.39 o 
   0   6  20     1262.01     1157.58    473.14 o 
   2   6  20        3.20     -133.89    259.61 o 
   4   6  20      361.81      436.92    309.48 o 
   6   6  20      843.65      822.93    328.77 o 
   8   6  20      494.33      368.35    366.66 o 
  10   6  20        0.38     -201.46    201.46 o 
  12   6  20        3.25     -465.21    645.70 o 
  14   6  20      920.78     1098.00    344.41 o 
  16   6  20       87.02     -368.67    414.31 o 
 -21   7  20     2515.52     3429.71    868.72 o 
 -19   7  20      707.31      797.52    360.78 o 
 -17   7  20        7.94      137.20    362.59 o 
 -15   7  20     5692.64     5559.87    381.42 o 
 -13   7  20      222.96      288.61    186.64 o 
 -11   7  20     2280.37     2396.61    237.65 o 
  -9   7  20      221.36      374.06    183.65 o 
  -7   7  20     2244.11     2979.33    269.15 o 
  -5   7  20      966.26      850.02    190.82 o 
  -3   7  20     1924.54     2109.49    301.45 o 
  -1   7  20        1.24     -384.48    387.79 o 
   1   7  20       64.05       -8.89    200.32 o 
   3   7  20     2557.01     2065.33    456.98 o 
   5   7  20       97.84     -147.30    147.30 o 
   7   7  20     5413.48     4601.21   1428.54 o 
   9   7  20      138.69     -302.78    302.78 o 
  11   7  20     2478.59     2955.18    439.63 o 
  13   7  20      320.01      -18.04    319.65 o 
  15   7  20     1439.30     1369.25    400.99 o 
 -20   8  20      295.62      554.55    252.60 o 
 -18   8  20     5541.49     5547.86    368.30 o 
 -16   8  20     1760.58     1465.36    366.64 o 
 -14   8  20     4456.35     4956.89    318.91 o 
 -12   8  20      396.52      291.22    196.38 o 
 -10   8  20     1139.74     1029.91    211.07 o 
  -8   8  20      751.81      701.80    240.52 o 
  -6   8  20       99.54       58.89    164.31 o 
  -4   8  20     1386.47     1572.33    246.32 o 
  -2   8  20     1141.95      883.13    235.93 o 
   0   8  20     4174.66     3729.62    565.12 o 
   2   8  20      224.21      181.31    302.86 o 
   4   8  20     3732.93     3742.71    423.16 o 
   6   8  20       52.63     -303.29    303.29 o 
   8   8  20     1236.89     1343.32    374.38 o 
  10   8  20      217.24     -324.03    324.03 o 
  12   8  20       42.76     -325.37    325.37 o 
  14   8  20     1184.25      483.72    403.12 o 
 -17   9  20        1.78     -199.42    199.42 o 
 -15   9  20      303.65      133.79    346.97 o 
 -13   9  20       40.66       81.52    263.36 o 
 -11   9  20      233.02      127.60    471.29 o 
  -9   9  20      130.22      263.76    189.44 o 
  -7   9  20      137.96       68.95    153.86 o 
  -5   9  20      298.80      -10.80    202.54 o 
  -3   9  20      187.99      155.99    225.39 o 
  -1   9  20      234.37     -280.82    280.82 o 
   1   9  20      281.17      -23.85    327.16 o 
   3   9  20       10.59     -206.21    303.80 o 
   5   9  20       66.26     -145.52    322.75 o 
   7   9  20       83.33     -320.33    320.78 o 
   9   9  20      507.45      546.70    382.57 o 
  11   9  20      153.58     -230.69    348.71 o 
 -16  10  20      112.37     -111.68    529.35 o 
 -14  10  20     2455.95     2385.98    805.57 o 
 -12  10  20       21.70       64.21    204.63 o 
 -10  10  20      617.00      595.36    195.34 o 
  -8  10  20     2617.95     2732.43    290.78 o 
  -6  10  20     1591.87     1640.60    248.67 o 
  -4  10  20     2400.38     2492.43    343.14 o 
  -2  10  20      532.33      545.87    317.59 o 
   0  10  20     3328.77     3592.69    451.18 o 
   2  10  20      173.71      191.70    344.71 o 
   4  10  20     3315.89     4169.40    553.72 o 
   6  10  20      192.54       -2.13    369.97 o 
   8  10  20     1384.45     1013.58    421.83 o 
  10  10  20      475.18     -130.85    711.99 o 
 -11  11  20     1016.12     1053.09    237.00 o 
  -9  11  20     1209.06     1364.20    256.32 o 
  -7  11  20     2054.73     2750.23    308.36 o 
  -5  11  20      245.51       74.86    202.24 o 
  -3  11  20      427.67       31.83    330.92 o 
  -1  11  20      203.82      473.70    363.70 o 
   1  11  20       12.90     -317.52    317.52 o 
   3  11  20      121.50     -299.82    338.22 o 
   5  11  20       16.38     -356.51    356.51 o 
  -4  12  20     2275.09     1695.65    518.72 o 
  -2  12  20      533.49      565.63    505.25 o 
 -25   1  21      848.22     1058.47    219.80 o 
 -23   1  21      301.24      212.06    145.00 o 
 -21   1  21     4421.93     4244.13    275.32 o 
 -19   1  21       57.69      -62.70    126.08 o 
 -17   1  21     1553.08     1665.81    182.83 o 
 -15   1  21     3596.10     3258.62    219.21 o 
 -13   1  21       11.18       54.22    120.54 o 
 -11   1  21     8480.25     8976.91    337.87 o 
  -9   1  21       68.42      -28.43    133.71 o 
  -7   1  21       79.46      -50.96    113.30 o 
  -5   1  21     1069.91     1438.10    193.57 o 
  -3   1  21     9778.62    10176.34    382.23 o 
  -1   1  21        2.59       28.56    153.35 o 
   1   1  21       98.38     -253.28    253.28 o 
   3   1  21      105.41      -46.25    169.45 o 
   5   1  21     7560.25     7310.67    598.00 o 
   7   1  21     2464.63     2162.72    254.15 o 
   9   1  21     1853.22     1398.13    217.88 o 
  11   1  21      106.06     -181.23    181.23 o 
  13   1  21      138.38     -172.75    172.75 o 
  15   1  21     1219.34      600.47    275.40 o 
  17   1  21      945.33      524.72    190.22 o 
  19   1  21     3346.68     3279.48    391.45 o 
 -24   2  21       78.29      199.69    140.39 o 
 -22   2  21     1359.65     1899.38    208.16 o 
 -20   2  21       48.56      474.20    381.41 o 
 -18   2  21     1811.70     1768.78    190.54 o 
 -16   2  21      284.87      405.67    146.49 o 
 -14   2  21      907.79     1054.14    166.18 o 
 -12   2  21      631.90      813.79    142.52 o 
 -10   2  21     5615.80     5899.69    254.01 o 
  -8   2  21      892.87      955.13    138.11 o 
  -6   2  21     1338.25     1414.71    153.71 o 
  -4   2  21       16.29       14.84    153.85 o 
  -2   2  21     3218.92     3888.40    315.20 o 
   0   2  21     1879.96     2024.45    294.45 o 
   2   2  21     1227.41     1350.32    247.09 o 
   4   2  21     4326.77     4150.80    310.14 o 
   6   2  21       21.16       95.07    218.86 o 
   8   2  21     1548.28     1598.08    220.80 o 
  10   2  21      729.63      309.07    194.80 o 
  12   2  21      587.10      332.91    185.89 o 
  14   2  21      466.02      -22.26    168.15 o 
  16   2  21       11.16     -160.76    160.76 o 
  18   2  21      487.26      510.00    190.94 o 
 -25   3  21     1439.72     1657.91    211.32 o 
 -23   3  21        9.40      665.21    710.78 o 
 -21   3  21     1860.03     1986.75    392.35 o 
 -19   3  21        4.45      247.86    174.85 o 
 -17   3  21      280.32      534.65    237.52 o 
 -15   3  21      175.73      196.99    170.80 o 
 -13   3  21     3817.55     3641.70    202.02 o 
 -11   3  21      216.98      295.19    125.11 o 
  -9   3  21       15.13       14.65    126.83 o 
  -7   3  21      196.56      279.22    121.89 o 
  -5   3  21      364.87      270.92    163.25 o 
  -3   3  21       80.31      113.45    161.64 o 
  -1   3  21      244.40      331.80    188.05 o 
   1   3  21      280.96       67.18    207.12 o 
   3   3  21      587.34      396.37    215.60 o 
   5   3  21     2756.76     2318.97    280.21 o 
   7   3  21       78.15       56.49    315.97 o 
   9   3  21     1552.41     1522.55    637.00 o 
  11   3  21      228.33     -220.13    293.71 o 
  13   3  21        0.02     -235.91    235.91 o 
  15   3  21     1091.58      570.36    272.89 o 
  17   3  21      232.08      116.56    260.92 o 
 -24   4  21      415.16      904.54    596.49 o 
 -22   4  21     5035.55     5308.06    756.41 o 
 -20   4  21      204.85      374.93    220.42 o 
 -18   4  21     5385.32     5342.24    443.78 o 
 -16   4  21     2243.87     2249.44    532.10 o 
 -14   4  21    10082.44    10595.05    400.88 o 
 -12   4  21      319.86      454.39    191.60 o 
 -10   4  21     3878.00     3923.24    261.44 o 
  -8   4  21      301.43      482.89    277.12 o 
  -6   4  21     2192.21     3045.05    275.14 o 
  -4   4  21      509.42      463.27    253.76 o 
  -2   4  21      236.49      218.03    279.45 o 
   0   4  21     4065.93     3716.36    558.90 o 
   2   4  21     1807.83     1472.89    346.37 o 
   4   4  21    16598.37    16403.38    728.39 o 
   6   4  21     1584.72     1702.55    352.43 o 
   8   4  21     3124.44     3054.00    403.50 o 
  10   4  21      108.15     -298.00    298.00 o 
  12   4  21     4583.73     4280.48    834.01 o 
  14   4  21       17.72     -286.78    293.62 o 
  16   4  21      754.58      -90.34    373.09 o 
  18   4  21     1551.39     1111.93    359.73 o 
 -23   5  21       47.54      368.89    337.08 o 
 -21   5  21       18.98     -152.01    276.45 o 
 -19   5  21       11.17      344.40    357.28 o 
 -17   5  21        3.30      152.22    256.78 o 
 -15   5  21      246.10      468.77    216.74 o 
 -13   5  21       40.47      196.83    256.85 o 
 -11   5  21       69.64      206.41    154.48 o 
  -9   5  21        5.78      113.83    209.39 o 
  -7   5  21       61.73       81.84    302.89 o 
  -5   5  21        7.10      -16.38    201.34 o 
  -3   5  21       55.26     -192.11    229.66 o 
  -1   5  21       84.76     -157.50    234.56 o 
   1   5  21       61.46     -123.94    284.01 o 
   3   5  21        5.17      -43.02    289.42 o 
   5   5  21        1.42     -112.23    316.70 o 
   7   5  21      742.94      374.39    329.22 o 
   9   5  21       87.87     -303.26    303.26 o 
  11   5  21      515.79     -248.91    488.26 o 
  13   5  21       70.60     -377.44    377.44 o 
  15   5  21      111.03     -284.42    284.42 o 
  17   5  21        6.94     -364.40    570.92 o 
 -22   6  21       21.71       62.58    182.06 o 
 -20   6  21      570.50      736.61    406.10 o 
 -18   6  21    14102.45    14268.83    604.45 o 
 -16   6  21      696.17     1056.06    386.41 o 
 -14   6  21     3167.11     3233.80    259.59 o 
 -12   6  21       38.78       77.44    251.10 o 
 -10   6  21     2177.80     2635.40    239.76 o 
  -8   6  21      216.58      509.11    174.05 o 
  -6   6  21     4357.92     4708.51    297.13 o 
  -4   6  21      168.15       87.16    222.34 o 
  -2   6  21        1.58       24.30    226.02 o 
   0   6  21     2518.86     2590.11    375.71 o 
   2   6  21      314.76      297.67    320.34 o 
   4   6  21    10015.86    10136.73    902.57 o 
   6   6  21      850.58      325.91    536.53 o 
   8   6  21     7973.01     7383.81    545.44 o 
  10   6  21      292.54     -160.08    244.21 o 
  12   6  21     1593.76        7.68    484.33 o 
  14   6  21      228.02      -90.23    321.98 o 
  16   6  21     1278.26     1704.95    400.22 o 
 -21   7  21      271.09      665.91    477.54 o 
 -19   7  21       40.18      330.15    348.32 o 
 -17   7  21     1055.08     1039.04    297.57 o 
 -15   7  21       87.89      295.92    169.38 o 
 -13   7  21      427.84      412.84    213.85 o 
 -11   7  21       33.29      -39.41    184.78 o 
  -9   7  21      429.74      297.88    183.39 o 
  -7   7  21     2616.70     3055.49    413.52 o 
  -5   7  21      610.82      569.69    254.52 o 
  -3   7  21      785.55      770.61    260.13 o 
  -1   7  21        2.71     -133.82    418.04 o 
   1   7  21      523.76      570.49    323.30 o 
   3   7  21       77.62     -380.13    380.13 o 
   5   7  21      539.25      509.72    287.41 o 
   7   7  21       41.04     -185.64    185.64 o 
   9   7  21       70.42     -328.50    328.50 o 
  11   7  21      714.23      360.62    488.47 o 
  13   7  21        5.50     -513.74    513.74 o 
 -18   8  21      242.00      463.77    375.61 o 
 -16   8  21      307.90      407.95    252.96 o 
 -14   8  21     1898.10     2160.66    253.70 o 
 -12   8  21      439.32      479.42    182.99 o 
 -10   8  21      197.79      277.65    291.09 o 
  -8   8  21       19.61       33.85    261.57 o 
  -6   8  21      453.77      387.67    192.90 o 
  -4   8  21     1192.83     1584.99    310.58 o 
  -2   8  21      617.55     1217.66    489.30 o 
   0   8  21      672.97      293.38    293.50 o 
   2   8  21       12.98     -150.06    150.06 o 
   4   8  21     1420.51     1075.82    356.50 o 
   6   8  21      196.36      191.19    335.09 o 
   8   8  21      953.87      279.07    406.02 o 
  10   8  21      133.31     -321.50    321.50 o 
  12   8  21      626.69     -111.40    751.14 o 
 -17   9  21      995.25     1007.09    265.67 o 
 -15   9  21     1285.83      982.68    415.99 o 
 -13   9  21     1103.38     1086.85    628.86 o 
 -11   9  21     2681.73     2929.22    286.24 o 
  -9   9  21      592.62      605.54    217.68 o 
  -7   9  21     3736.93     4309.04    377.36 o 
  -5   9  21     1324.68      940.28    483.50 o 
  -3   9  21     3871.89     3927.24    493.86 o 
  -1   9  21      998.95     1074.19    587.70 o 
   1   9  21     5960.71     6271.28    535.08 o 
   3   9  21      274.20     -324.82    324.82 o 
   5   9  21      750.68       25.78    338.21 o 
   7   9  21      752.80      513.69    736.44 o 
   9   9  21      624.32      539.38    383.31 o 
  11   9  21     1547.14      766.62    696.87 o 
 -14  10  21      908.87     1023.77    235.74 o 
 -12  10  21      667.27     1099.53    243.78 o 
 -10  10  21       35.81      204.42    161.53 o 
  -8  10  21        0.70     -113.67    157.11 o 
  -6  10  21       99.99       25.65    196.63 o 
  -4  10  21      982.74      898.89    295.48 o 
  -2  10  21        1.39     -178.91    325.51 o 
   0  10  21      200.30      258.23    429.64 o 
   2  10  21      312.69     -146.31    460.51 o 
   4  10  21       37.29     -459.06    459.06 o 
   6  10  21      293.62      452.31    476.04 o 
   8  10  21       16.29     -340.73    340.73 o 
  -9  11  21      807.01      743.05    239.42 o 
  -7  11  21     3592.12     4010.86    363.88 o 
  -5  11  21     1289.99     1149.56    307.79 o 
  -3  11  21     2430.38     2424.41    412.18 o 
  -1  11  21      228.21       20.77    335.47 o 
   1  11  21      337.60      107.28    369.38 o 
   3  11  21      173.82     -356.66    356.66 o 
 -24   0  22      590.71      308.33    509.81 o 
 -22   0  22      309.84       83.39    198.65 o 
 -20   0  22     1716.68     1804.55    265.14 o 
 -18   0  22     4358.88     3754.87    336.08 o 
 -16   0  22      141.75      -37.02    180.98 o 
 -14   0  22    14507.37    14230.50    630.88 o 
 -12   0  22      457.55      709.01    209.06 o 
 -10   0  22     5937.10     5931.47    403.42 o 
  -8   0  22     1988.62     2041.82    266.50 o 
  -6   0  22      116.49       21.96    276.34 o 
  -4   0  22      480.27      518.72    263.50 o 
  -2   0  22     6419.66     5861.65    525.76 o 
   0   0  22        2.65     -207.25    220.70 o 
   2   0  22     4658.56     4640.14    851.20 o 
   4   0  22     4128.61     4730.48    399.41 o 
   6   0  22       91.58        3.54    280.80 o 
   8   0  22    11510.22    10686.64   1034.12 o 
  10   0  22      163.31       81.05    281.40 o 
  12   0  22      229.83       36.43    319.02 o 
  14   0  22        7.81     -243.21    243.21 o 
  16   0  22      817.87      545.30    539.85 o 
  18   0  22      243.45      -95.00    250.50 o 
 -23   1  22        1.74      263.90    161.77 o 
 -21   1  22     2579.45     2182.87    226.01 o 
 -19   1  22      447.09      499.73    157.79 o 
 -17   1  22     1612.07     1957.30    212.46 o 
 -15   1  22        0.86      -42.55    133.98 o 
 -13   1  22      691.09      560.32    244.47 o 
 -11   1  22       12.04       83.54    139.08 o 
  -9   1  22       23.00      -27.00    138.57 o 
  -7   1  22      434.15      476.30    141.22 o 
  -5   1  22     3717.00     3915.35    254.31 o 
  -3   1  22     2292.68     2655.33    233.85 o 
  -1   1  22     1048.29     1147.94    251.27 o 
   1   1  22      700.38      388.67    218.68 o 
   3   1  22     1614.62     1489.53    273.94 o 
   5   1  22     1118.79     1415.12    225.91 o 
   7   1  22      319.92      101.15    200.17 o 
   9   1  22       68.93     -195.03    195.03 o 
  11   1  22       32.38     -174.93    174.93 o 
  13   1  22      142.02     -172.51    172.51 o 
  15   1  22       79.47     -170.80    170.80 o 
  17   1  22      180.55      -86.51    181.58 o 
 -22   2  22       81.53      558.08    258.94 o 
 -20   2  22     1370.79     1299.20    230.25 o 
 -18   2  22      468.36      893.55    397.79 o 
 -16   2  22       53.04      303.49    333.93 o 
 -14   2  22     4427.53     4950.17    351.87 o 
 -12   2  22     1237.48     1420.34    185.49 o 
 -10   2  22    10977.94    10866.73    335.70 o 
  -8   2  22     1171.00     1537.54    158.25 o 
  -6   2  22      747.21      736.22    258.59 o 
  -4   2  22      221.25       63.30    161.08 o 
  -2   2  22      891.13     1322.44    198.48 o 
   0   2  22    15759.76    15196.98    513.45 o 
   2   2  22     1704.24     1616.24    256.18 o 
   4   2  22      220.67      256.40    236.15 o 
   6   2  22      892.75      602.08    316.47 o 
   8   2  22      953.38      493.70    339.58 o 
  10   2  22     1024.74      436.91    198.62 o 
  12   2  22      884.23      600.38    201.94 o 
  14   2  22      538.75       47.11    183.38 o 
  16   2  22     2282.50     2020.96    321.49 o 
 -23   3  22      239.81      509.40    211.30 o 
 -21   3  22     2888.59     2856.24    672.93 o 
 -19   3  22      573.71      473.30    355.48 o 
 -17   3  22     6807.33     6380.66    400.64 o 
 -15   3  22      653.88      876.48    234.12 o 
 -13   3  22     3045.17     3330.33    205.97 o 
 -11   3  22      119.76      239.14    126.13 o 
  -9   3  22     1591.95     1781.13    169.22 o 
  -7   3  22       51.55      111.42    122.13 o 
  -5   3  22      164.30      -24.11    155.38 o 
  -3   3  22     3187.28     3569.20    248.63 o 
  -1   3  22      806.95     1101.17    252.17 o 
   1   3  22    28904.27    29290.01   2509.89 o 
   3   3  22     7126.42     6697.99    574.03 o 
   5   3  22     6332.01     6290.42    510.15 o 
   7   3  22       41.38     -169.44    326.89 o 
   9   3  22      377.12      168.48    311.00 o 
  11   3  22      276.42     -281.34    281.34 o 
  13   3  22       31.73     -247.09    421.77 o 
  15   3  22     1369.17      793.74    539.85 o 
  17   3  22      174.28     -229.19    273.38 o 
 -22   4  22       16.88      287.63    530.18 o 
 -20   4  22     1412.92     1791.43    339.63 o 
 -18   4  22      195.24      532.46    235.75 o 
 -16   4  22       17.11      104.84    204.64 o 
 -14   4  22        8.30      260.63    156.99 o 
 -12   4  22       19.30      193.32    145.35 o 
 -10   4  22      899.55     1122.92    177.76 o 
  -8   4  22       28.70     -115.74    133.61 o 
  -6   4  22        9.52        1.19    145.85 o 
  -4   4  22        0.07      -31.14    100.47 o 
  -2   4  22     1465.50     1577.69    461.54 o 
   0   4  22      236.76       43.92    292.62 o 
   2   4  22      366.35      232.16    297.66 o 
   4   4  22     1272.03     1126.90    356.24 o 
   6   4  22      499.10        3.73    306.99 o 
   8   4  22      646.56      788.12    354.10 o 
  10   4  22        3.56     -318.16    318.16 o 
  12   4  22       47.12     -324.65    324.65 o 
  14   4  22       15.45     -297.37    297.37 o 
  16   4  22      692.13      552.30    593.29 o 
 -21   5  22     9772.38    10086.42    514.86 o 
 -19   5  22     1373.64     1778.35    558.30 o 
 -17   5  22     9186.76     9088.93    480.70 o 
 -15   5  22     2821.83     2855.49    297.44 o 
 -13   5  22     3614.81     4039.19    272.37 o 
 -11   5  22      878.11     1022.68    267.41 o 
  -9   5  22     1195.04     1126.15    282.28 o 
  -7   5  22     2554.36     2957.33    270.58 o 
  -5   5  22      226.77      184.96    221.40 o 
  -3   5  22     5877.90     5893.03    436.30 o 
  -1   5  22      460.60      471.07    433.78 o 
   1   5  22    11852.97    12536.66    703.29 o 
   3   5  22     3789.07     3572.69    611.52 o 
   5   5  22     7182.89     8589.66    591.39 o 
   7   5  22      693.15      306.51    356.92 o 
   9   5  22     3517.64     3123.07    439.94 o 
  11   5  22       22.53     -325.80    325.80 o 
  13   5  22       83.73     -303.87    303.87 o 
  15   5  22     1336.36      588.01    571.75 o 
 -20   6  22       49.68      565.53    595.67 o 
 -18   6  22      217.86      594.66    397.19 o 
 -16   6  22       86.48      408.68    476.73 o 
 -14   6  22       16.47       -6.86    248.65 o 
 -12   6  22      140.17      167.43    272.17 o 
 -10   6  22       76.75      456.36    413.82 o 
  -8   6  22      484.92      470.64    177.76 o 
  -6   6  22     2552.88     2675.48    312.99 o 
  -4   6  22       42.20     -311.35    311.35 o 
  -2   6  22       24.12     -137.56    373.71 o 
   0   6  22       95.32     -158.02    423.63 o 
   2   6  22       27.42     -311.08    311.08 o 
   4   6  22      454.00      126.04    318.53 o 
   6   6  22        8.00     -299.57    299.57 o 
   8   6  22      793.58      444.17    365.31 o 
  10   6  22       65.47     -224.26    350.88 o 
  12   6  22      630.91      -57.52    274.34 o 
  14   6  22        4.65     -266.78    266.78 o 
 -19   7  22     2155.70     2382.96    604.10 o 
 -17   7  22     4123.44     4403.61    576.08 o 
 -15   7  22       74.41      148.52    260.91 o 
 -13   7  22     1583.63     1894.32    239.63 o 
 -11   7  22      239.41       84.61    163.31 o 
  -9   7  22     1868.22     2040.10    244.59 o 
  -7   7  22     1545.64     1793.19    249.11 o 
  -5   7  22     1051.47      757.94    277.22 o 
  -3   7  22      441.50      623.17    255.49 o 
  -1   7  22      145.70     -104.41    306.84 o 
   1   7  22     4725.03     5010.35    468.58 o 
   3   7  22      304.27     -308.10    331.16 o 
   5   7  22     5560.52     5578.54    527.87 o 
   7   7  22        1.38     -270.25    270.25 o 
   9   7  22      447.53        1.56    204.57 o 
  11   7  22      170.63      -94.20    350.92 o 
  13   7  22      422.89       47.92    354.69 o 
 -18   8  22       40.86      132.32    418.18 o 
 -16   8  22       46.90      -52.57    370.57 o 
 -14   8  22     2962.32     3256.52    290.59 o 
 -12   8  22       74.14      193.78    241.06 o 
 -10   8  22     4088.78     4221.15    539.82 o 
  -8   8  22       23.71     -117.71    157.97 o 
  -6   8  22     1388.60     1622.08    307.78 o 
  -4   8  22      690.15      835.77    290.50 o 
  -2   8  22     1111.71     1087.15    487.64 o 
   0   8  22       49.72     -309.79    380.13 o 
   2   8  22      272.19     -220.05    286.51 o 
   4   8  22     1443.75     -108.21    301.00 o 
   6   8  22        0.31     -201.80    201.80 o 
   8   8  22     1640.05     1588.05    620.22 o 
  10   8  22       18.10     -239.11    327.72 o 
 -15   9  22      461.98      204.50    622.49 o 
 -13   9  22       14.05      -25.51    338.04 o 
 -11   9  22       88.06     -141.59    383.77 o 
  -9   9  22      296.43      367.22    210.38 o 
  -7   9  22      467.27      598.07    276.76 o 
  -5   9  22      725.95      752.99    586.46 o 
  -3   9  22      218.23     -266.40    340.56 o 
  -1   9  22      108.02     -156.78    156.78 o 
   1   9  22       12.41     -200.75    305.05 o 
   3   9  22      308.93     -281.06    330.44 o 
   5   9  22      535.12      611.62    381.20 o 
   7   9  22      206.61     -192.60    388.50 o 
   9   9  22       43.28     -379.97    379.97 o 
 -12  10  22      168.74      265.94    214.04 o 
 -10  10  22     7232.70     9055.97    459.65 o 
  -8  10  22     1852.41     2272.42    471.59 o 
  -6  10  22     3880.19     4240.05    531.15 o 
  -4  10  22      526.08      643.42    454.91 o 
  -2  10  22     1696.47     1804.93    420.94 o 
   0  10  22       27.68       38.76    354.87 o 
   2  10  22      479.61      298.24    514.16 o 
   4  10  22     1131.13      779.39    400.83 o 
 -23   1  23        4.95       38.82    237.37 o 
 -21   1  23      454.33      648.29    175.92 o 
 -19   1  23      157.39      364.99    157.89 o 
 -17   1  23     8021.09     8258.81    375.45 o 
 -15   1  23      887.01     1052.28    186.24 o 
 -13   1  23    13060.40    14565.18    495.46 o 
 -11   1  23     2185.90     2251.52    220.06 o 
  -9   1  23     9615.11    10591.06    383.97 o 
  -7   1  23      340.19       32.92    180.92 o 
  -5   1  23     4549.60     4495.33    327.52 o 
  -3   1  23     3123.32     3014.32    249.51 o 
  -1   1  23      604.66      492.99    266.92 o 
   1   1  23     4430.94     4955.54    333.65 o 
   3   1  23      716.29      273.85    232.19 o 
   5   1  23     4545.19     4885.43    427.79 o 
   7   1  23     1866.99     1811.00    316.12 o 
   9   1  23    10093.99    10381.36    868.06 o 
  11   1  23      102.10     -186.68    186.68 o 
  13   1  23     2148.95     1650.16    244.32 o 
  15   1  23      649.78      187.72    201.46 o 
 -22   2  23       54.15      402.46    582.27 o 
 -20   2  23     1589.64     2015.52    214.01 o 
 -16   2  23      690.32     1220.07    309.95 o 
 -14   2  23     1153.59      946.07    299.30 o 
 -12   2  23        1.72       23.48    139.15 o 
 -10   2  23     1349.99     1754.85    207.69 o 
  -8   2  23      363.94      400.29    145.34 o 
  -6   2  23      904.84      966.95    257.43 o 
  -4   2  23      206.79     -167.40    167.40 o 
  -2   2  23      893.04     1145.29    257.50 o 
   0   2  23     4365.79     5002.58    437.64 o 
   2   2  23     7551.86     7843.04    411.89 o 
   4   2  23     1045.15      723.05    261.42 o 
   6   2  23      503.57       63.65    243.02 o 
   8   2  23     2074.65     1630.91    454.83 o 
  10   2  23       30.72     -210.23    210.23 o 
  12   2  23      977.97      343.49    346.16 o 
  14   2  23      409.25       53.21    253.42 o 
  16   2  23     1061.69      826.39    376.30 o 
 -23   3  23     1136.36     1247.90    305.35 o 
 -21   3  23        2.11       14.90    125.44 o 
 -19   3  23      304.41      655.82    291.77 o 
 -17   3  23      406.46      811.86    262.17 o 
 -15   3  23      294.90      454.48    196.15 o 
 -13   3  23      317.88      632.29    215.60 o 
 -11   3  23      129.62      195.29    174.94 o 
  -9   3  23      373.54      733.52    224.55 o 
  -7   3  23      333.81     -103.27    217.00 o 
  -5   3  23      339.24      496.73    242.43 o 
  -3   3  23        0.75      -77.70    230.41 o 
  -1   3  23     4633.59     5045.88    603.65 o 
   1   3  23     4785.78     5476.45    964.10 o 
   3   3  23      141.14        2.17    312.58 o 
   5   3  23     1938.47     2272.49    374.52 o 
   7   3  23     1152.28      561.11    413.90 o 
   9   3  23      754.08      265.00    333.15 o 
  11   3  23      412.49      196.96    338.81 o 
  13   3  23     1711.24      845.59    633.69 o 
  15   3  23       18.03     -300.95    300.95 o 
 -22   4  23        8.16       97.71    216.10 o 
 -20   4  23     5816.66     6365.05    422.33 o 
 -18   4  23      424.66     1012.71    613.20 o 
 -16   4  23     2874.17     3332.76    733.29 o 
 -14   4  23      113.56      482.23    325.91 o 
 -12   4  23      358.75      343.52    153.42 o 
 -10   4  23      774.17     1192.29    272.33 o 
  -8   4  23     1773.53     1389.41    278.35 o 
  -4   4  23      327.27       47.09    118.93 o 
  -2   4  23     8395.34     5075.29    463.61 o 
   0   4  23       77.48      -99.84    280.27 o 
   2   4  23     5448.50     5883.65    497.53 o 
   4   4  23        5.75       75.71    312.80 o 
   6   4  23     1456.41     1387.56    729.81 o 
   8   4  23       45.88     -300.84    300.84 o 
  10   4  23        9.19     -296.82    296.82 o 
  12   4  23     2043.57     1278.17    402.09 o 
  14   4  23      103.58       45.69    341.21 o 
 -21   5  23        5.02      439.12    679.27 o 
 -19   5  23       21.96       93.12    192.61 o 
 -17   5  23       24.64       33.81    188.47 o 
 -15   5  23      290.91      890.02    388.46 o 
 -13   5  23     1988.21     2347.41    334.64 o 
 -11   5  23      267.94      372.01    293.49 o 
  -9   5  23      187.68      397.72    373.57 o 
  -7   5  23     2084.38     2644.48    305.31 o 
  -5   5  23      829.06     1018.78    275.35 o 
  -3   5  23      907.04      779.39    367.49 o 
  -1   5  23     1359.14     1435.58    496.76 o 
   1   5  23       45.25     -304.90    304.90 o 
   3   5  23       78.08      -51.55    319.01 o 
   5   5  23       45.59     -285.07    332.58 o 
   7   5  23       33.67      152.33    329.80 o 
   9   5  23      203.76     -297.70    349.84 o 
  11   5  23       22.34       53.61    349.51 o 
  13   5  23       37.25     -235.50    737.06 o 
 -20   6  23     5782.48     5715.42    727.04 o 
 -18   6  23       69.38      258.93    522.29 o 
 -16   6  23     1757.45     1976.37    488.98 o 
 -14   6  23        6.29      466.28    462.01 o 
 -12   6  23        4.80      138.39    214.92 o 
 -10   6  23       87.57      289.13    362.19 o 
  -8   6  23      911.01      761.08    262.23 o 
  -6   6  23     2543.40     2730.68    326.21 o 
  -4   6  23       25.40     -238.97    238.97 o 
  -2   6  23     7435.24     8066.93    490.93 o 
   0   6  23     1032.73      169.80    329.28 o 
   2   6  23     8579.53     8361.69    574.04 o 
   4   6  23      312.61     -155.51    300.05 o 
   6   6  23     1027.71     1060.05    410.79 o 
   8   6  23      605.86      309.79    380.23 o 
  10   6  23       41.79     -361.75    361.75 o 
  12   6  23       30.60     -183.90    466.93 o 
 -17   7  23     2254.70     2007.20    668.79 o 
 -15   7  23      424.53      733.63    246.26 o 
 -13   7  23      890.40     1042.34    214.46 o 
 -11   7  23      644.89      705.88    198.73 o 
  -9   7  23     2035.90     2210.92    255.48 o 
  -7   7  23      196.45      231.85    233.32 o 
  -5   7  23      273.12      259.10    235.56 o 
  -3   7  23      906.29      659.26    267.41 o 
  -1   7  23       96.82     -280.79    280.79 o 
   1   7  23      467.09      423.08    352.93 o 
   3   7  23      367.86     -120.33    651.09 o 
   5   7  23     4837.04     5643.91    538.82 o 
   7   7  23     1278.22     1057.17    410.58 o 
   9   7  23     1876.86     1257.00    404.78 o 
  11   7  23      115.72     -254.59    254.59 o 
 -16   8  23       30.97      304.81    256.66 o 
 -14   8  23      632.12      762.06    217.66 o 
 -12   8  23       97.27      187.20    219.65 o 
 -10   8  23       24.07     -115.36    483.78 o 
  -8   8  23       54.43      -36.81    286.91 o 
  -6   8  23      239.82      358.60    256.75 o 
  -4   8  23        1.79      -93.98    260.28 o 
  -2   8  23     1033.73      112.28    574.03 o 
   0   8  23        0.40     -172.92    172.92 o 
   2   8  23     1237.71      744.93    525.76 o 
   4   8  23       57.70     -311.56    352.99 o 
   6   8  23      289.43     -257.25    283.80 o 
   8   8  23      413.77     -374.11    374.11 o 
 -13   9  23     4182.10     4456.31    344.38 o 
 -11   9  23        3.17      -81.95    178.98 o 
  -9   9  23     3210.90     3841.34    338.00 o 
  -7   9  23        0.62     -269.15    276.55 o 
  -5   9  23     1039.21     1400.49    325.28 o 
  -3   9  23        9.18     -375.78    451.18 o 
  -1   9  23       12.53       27.92    359.00 o 
   1   9  23      801.18     -126.13    172.65 o 
   3   9  23        9.96      118.59    360.48 o 
   5   9  23     1240.31     1114.92    414.48 o 
  -8  10  23      283.58      -64.59    271.14 o 
  -6  10  23      591.71      281.21    270.39 o 
  -4  10  23      676.27     -196.38    196.38 o 
  -2  10  23      442.14       69.37    364.61 o 
   0  10  23      118.43     -156.37    374.21 o 
   2  10  23      217.74     -558.49    558.49 o 
 -22   0  24      614.30      363.89    240.08 o 
 -20   0  24     3621.32     4294.96    543.78 o 
 -18   0  24     2356.14     2599.39    315.58 o 
 -16   0  24     7700.01     8004.60    494.32 o 
 -14   0  24     1339.72     1529.38    274.79 o 
 -12   0  24     4745.65     5166.13    415.58 o 
 -10   0  24      336.14      225.51    225.18 o 
  -8   0  24     7644.38     7216.45    585.01 o 
  -6   0  24       22.80     -270.54    270.54 o 
  -4   0  24     4632.57     4694.54    466.93 o 
  -2   0  24      686.17      848.51    298.72 o 
   0   0  24       78.67      472.73    427.98 o 
   2   0  24     4450.38     4330.37    594.53 o 
   4   0  24     2249.85      976.11    480.60 o 
   6   0  24    13114.07    13292.51   1768.48 o 
   8   0  24     2281.30     1723.98    395.87 o 
  10   0  24     3329.27     3239.19    408.43 o 
  12   0  24      250.32     -285.35    285.35 o 
  14   0  24     2193.39     1712.00    360.44 o 
 -21   1  24       22.78      211.71    281.73 o 
 -19   1  24      425.53      593.16    236.83 o 
 -17   1  24      144.07       39.51    152.94 o 
 -15   1  24      386.43      379.25    163.40 o 
 -13   1  24      797.76     1065.94    197.23 o 
 -11   1  24      447.89      521.22    168.49 o 
  -9   1  24     1928.10     1844.93    244.66 o 
  -7   1  24      132.13      102.69    202.95 o 
  -5   1  24      718.33      524.99    220.71 o 
  -3   1  24       79.67      419.33    207.43 o 
  -1   1  24     2528.96     3066.42    356.93 o 
   1   1  24        5.90     -222.31    222.31 o 
   3   1  24     1631.38     1095.73    275.04 o 
   5   1  24     3726.95     3768.11    371.09 o 
   7   1  24      235.88     -291.68    291.68 o 
   9   1  24       45.92     -243.23    243.23 o 
  11   1  24       12.10     -198.99    198.99 o 
  13   1  24        2.30     -257.97    257.97 o 
  15   1  24       45.76     -192.54    192.54 o 
 -22   2  24      523.60      647.94    262.39 o 
 -20   2  24      728.10      866.80    186.05 o 
 -18   2  24     2566.45     2262.73    231.62 o 
 -16   2  24     8971.38     8634.76    394.37 o 
 -14   2  24     1728.47     2467.21    265.75 o 
 -12   2  24     4665.82     5813.78    374.46 o 
 -10   2  24      148.61      526.48    365.44 o 
  -8   2  24      275.02      373.10    204.41 o 
  -6   2  24     1830.65     1711.10    253.42 o 
  -4   2  24      166.38       54.76    185.82 o 
  -2   2  24      696.02      695.30    221.75 o 
   0   2  24       78.41      -50.78    226.65 o 
   2   2  24     4476.27     5055.18    356.00 o 
   4   2  24       40.06     -274.27    274.27 o 
   6   2  24     2853.06     2973.60    323.34 o 
   8   2  24     1591.54     1667.26    365.26 o 
  10   2  24     1989.05     1517.59    369.30 o 
  12   2  24       14.90     -264.15    332.69 o 
  14   2  24     1464.47     1390.47    770.41 o 
 -21   3  24       31.31      342.38    215.88 o 
 -19   3  24     2019.14     2370.78    551.03 o 
 -17   3  24       65.63       58.63    205.69 o 
 -15   3  24      222.34     1112.90    707.52 o 
 -13   3  24     4143.67     4903.28    706.90 o 
 -11   3  24     1290.88     1636.85    508.27 o 
  -9   3  24     5195.54     5262.69    407.06 o 
  -7   3  24     1085.69     1261.44    256.89 o 
  -5   3  24     3310.80     3566.40    346.87 o 
  -3   3  24      290.49       16.90    222.97 o 
  -1   3  24     2082.41     2245.97    498.41 o 
   1   3  24      146.61     -291.37    291.37 o 
   3   3  24      907.83      712.64    331.63 o 
   5   3  24      538.96      152.43    322.66 o 
   7   3  24        8.11     -245.34    324.88 o 
   9   3  24     1210.24     1327.41    402.29 o 
  11   3  24      887.64       45.21    339.00 o 
  13   3  24     3392.40     3087.61   1043.85 o 
 -20   4  24       15.93      508.91    492.01 o 
 -18   4  24      243.65      281.81    574.32 o 
 -16   4  24     1499.05     2169.76    345.50 o 
 -14   4  24      668.81      947.80    384.88 o 
 -12   4  24      190.49      146.62     76.31 o 
 -10   4  24     1256.31     1556.32    327.49 o 
  -8   4  24     1649.69     1133.42    477.08 o 
  -6   4  24     1445.00     1213.62    244.80 o 
  -4   4  24     1053.64      769.21    270.56 o 
  -2   4  24     2060.78     2096.08    322.70 o 
   0   4  24     1062.78      888.87    324.95 o 
   2   4  24      278.66     -141.89    298.92 o 
   4   4  24     1504.79      944.08    433.99 o 
   6   4  24       36.92       86.74    300.90 o 
   8   4  24      663.72      492.93    351.29 o 
  10   4  24      106.03     -390.25    545.23 o 
  12   4  24        1.46     -313.66    313.66 o 
 -19   5  24     2884.39     3472.46    374.14 o 
 -17   5  24     1712.84     2333.80    572.71 o 
 -15   5  24       11.66      104.74    161.35 o 
 -13   5  24      737.14      702.23    191.56 o 
 -11   5  24      940.30     1120.93    357.01 o 
  -9   5  24     2262.07     2674.49    326.50 o 
  -7   5  24     1356.03     2058.72    297.76 o 
  -5   5  24    11084.29    11775.27    566.15 o 
  -3   5  24      100.75      204.04    238.57 o 
  -1   5  24     5457.26     5699.32    490.56 o 
   1   5  24        8.57     -427.82    566.57 o 
   3   5  24      105.00      117.26    325.91 o 
   5   5  24     5966.69     5395.26    510.09 o 
   7   5  24      392.82     -171.71    364.87 o 
   9   5  24      488.58     -142.06    504.42 o 
  11   5  24       24.00     -277.84    366.93 o 
 -18   6  24       19.05     -137.28    191.75 o 
 -16   6  24      570.75      834.12    750.98 o 
 -14   6  24     2104.48     2431.17    398.99 o 
 -12   6  24     2216.98     2357.53    252.12 o 
 -10   6  24      182.56      305.51    186.11 o 
  -8   6  24      532.29      720.09    263.92 o 
  -6   6  24      240.54      250.41    245.27 o 
  -4   6  24       84.21     -175.31    230.08 o 
  -2   6  24     1757.44     2313.09    552.69 o 
   0   6  24     2855.31     2494.78    419.84 o 
   2   6  24      908.70      864.74    377.00 o 
   4   6  24     2954.36     3423.98    452.46 o 
   6   6  24     8232.08     7959.01    859.69 o 
   8   6  24     1117.44     1002.52    399.75 o 
  10   6  24      651.40        0.44    472.93 o 
 -15   7  24        2.16      346.49    184.68 o 
 -13   7  24     1932.03     1852.08    248.33 o 
 -11   7  24      471.62      462.41    189.97 o 
  -9   7  24      174.51       12.03    243.36 o 
  -7   7  24      571.10      511.36    265.73 o 
  -5   7  24     5033.06     6232.98    460.83 o 
  -3   7  24      145.51     -234.70    240.64 o 
  -1   7  24     4134.03     4470.77    796.30 o 
   1   7  24      116.42     -132.90    334.06 o 
   3   7  24      452.18      395.25    386.24 o 
   5   7  24     1109.51      792.79    463.41 o 
   7   7  24      804.17      369.69    506.29 o 
   9   7  24     1690.21     1710.99    878.54 o 
 -14   8  24     1064.32     1162.84    305.40 o 
 -12   8  24     3416.62     4014.88    405.61 o 
 -10   8  24       13.09       -5.53    256.09 o 
  -8   8  24      561.62      312.02    259.69 o 
  -6   8  24      458.91      238.29    265.21 o 
  -4   8  24        0.50     -145.63    269.38 o 
  -2   8  24     2200.40     1279.20    726.08 o 
   0   8  24     1049.45      445.22    316.69 o 
   2   8  24     3610.15     3142.96   1038.67 o 
   4   8  24      146.73     -349.41    349.41 o 
   6   8  24     2429.50     1422.02    415.60 o 
  -9   9  24      515.26      647.03    276.42 o 
  -7   9  24      239.14      143.65    288.21 o 
  -5   9  24       81.55      -85.39    279.55 o 
  -3   9  24      405.04       97.55    341.58 o 
  -1   9  24       18.90     -352.70    352.70 o 
   1   9  24      238.57     -246.62    326.31 o 
   3   9  24       64.00     -323.58    534.87 o 
 -21   1  25       73.53       21.18    170.78 o 
 -19   1  25     2080.26     2166.59    257.45 o 
 -17   1  25     2344.12     2372.25    351.63 o 
 -15   1  25     6460.60     7321.14    364.46 o 
 -13   1  25      302.18      393.11    169.52 o 
 -11   1  25     1170.90     1363.85    244.32 o 
  -9   1  25      285.84      494.75    213.74 o 
  -7   1  25      386.83      131.66    198.16 o 
  -5   1  25     3214.44     4111.54    338.99 o 
  -3   1  25        9.67     -196.60    196.60 o 
  -1   1  25     6366.56     6736.26    479.42 o 
   1   1  25     2154.56     1646.62    358.60 o 
   3   1  25     4004.42     4299.75    361.11 o 
   5   1  25        3.66     -129.69    248.79 o 
   7   1  25     2913.99     2589.31    322.49 o 
   9   1  25      253.18     -240.34    240.34 o 
  11   1  25       19.28     -265.41    265.41 o 
  13   1  25      471.24        5.33    245.58 o 
 -20   2  25      639.13     1127.75    313.63 o 
 -12   2  25     2584.99     2697.78    242.50 o 
 -10   2  25     1456.21     1310.65    242.56 o 
  -8   2  25     3671.45     4408.95    333.38 o 
  -6   2  25     1772.72     2284.62    453.05 o 
  -4   2  25     3777.40     4080.53    327.19 o 
  -2   2  25      648.17      304.44    282.70 o 
   0   2  25     1986.43     1854.85    282.26 o 
   2   2  25      750.58      313.25    393.39 o 
   4   2  25        7.15     -373.79    540.67 o 
   6   2  25     2164.43     2522.19    550.20 o 
   8   2  25      309.38       13.04    316.35 o 
  10   2  25     1165.86      871.36    734.57 o 
  12   2  25     1257.63      879.88    690.86 o 
 -15   3  25      942.68     1259.58    263.38 o 
 -13   3  25      282.84     1010.34    725.43 o 
 -11   3  25      235.26      565.12    288.36 o 
  -9   3  25     1295.47     2084.39    380.34 o 
  -7   3  25        0.44        6.79    332.69 o 
  -5   3  25     2814.41     2782.57    324.88 o 
  -3   3  25      969.38      734.75    275.01 o 
  -1   3  25      735.10     1247.53    340.44 o 
   1   3  25      692.67      839.41    345.94 o 
   3   3  25     2549.49     2966.11    693.76 o 
   5   3  25     2446.91     2401.11    526.38 o 
   7   3  25     1440.00     1494.68    689.20 o 
   9   3  25        3.35     -318.66    318.66 o 
  11   3  25       27.06     -245.81    363.49 o 
 -18   4  25      346.18      424.87    191.83 o 
 -16   4  25     4092.11     6040.89   1503.94 o 
 -14   4  25     2466.85     2916.74    551.03 o 
 -12   4  25     4409.83     6487.36   1428.75 o 
 -10   4  25     2180.63     1927.02    265.47 o 
  -8   4  25     6046.07     5794.48    418.65 o 
  -6   4  25      892.24      653.22    270.54 o 
  -4   4  25     5453.99     6449.87    449.56 o 
  -2   4  25      868.96      456.15    425.91 o 
   0   4  25     2735.26     2597.46    698.94 o 
   2   4  25     1380.56     1229.68    359.79 o 
   4   4  25     1241.46      303.41    356.82 o 
   6   4  25      971.88      614.67    388.78 o 
   8   4  25      229.24     -248.67    495.51 o 
  10   4  25     2786.99     2446.84    478.42 o 
 -17   5  25      455.17      784.26    688.45 o 
 -15   5  25       89.12      758.68    429.61 o 
 -13   5  25      688.57      804.95    203.15 o 
 -11   5  25      124.84      225.56    231.81 o 
  -9   5  25        5.79     -150.92    226.21 o 
  -7   5  25        0.28      -26.96    235.82 o 
  -5   5  25       42.87      -86.32    249.92 o 
  -3   5  25       48.30        5.70    252.24 o 
  -1   5  25       12.61     -285.39    312.23 o 
   1   5  25      163.38     -296.79    311.04 o 
   3   5  25      424.74      379.18    367.19 o 
   5   5  25     4031.45     4206.60    706.19 o 
   7   5  25      479.10      136.68    397.71 o 
   9   5  25      129.60       82.32    424.67 o 
 -16   6  25     1173.52     1845.21    654.35 o 
 -14   6  25        0.51      243.42    332.43 o 
 -12   6  25     1707.80     1682.97    246.54 o 
 -10   6  25      401.31      602.83    266.33 o 
  -8   6  25     1748.65     1274.85    285.13 o 
  -6   6  25      104.37      -70.19    251.60 o 
  -4   6  25     4672.27     4984.38    418.34 o 
  -2   6  25       59.52     -157.17    306.86 o 
   0   6  25     1638.36     2157.38    410.91 o 
   2   6  25      870.64      482.38    445.38 o 
   4   6  25      814.61      727.70    405.38 o 
   6   6  25     5286.80     5672.45    841.05 o 
   8   6  25      500.87      270.56    489.09 o 
 -13   7  25      160.80      290.90    199.08 o 
 -11   7  25     1636.07     2041.32    325.93 o 
  -9   7  25       51.24     -191.23    247.82 o 
  -7   7  25      268.76      -10.45    243.78 o 
  -5   7  25     2352.56     2278.02    359.63 o 
  -3   7  25     1853.79     2149.85    581.69 o 
  -1   7  25     3722.86     4300.47    498.83 o 
   1   7  25      878.76      269.65    388.14 o 
   3   7  25     1914.02     2230.11    486.61 o 
   5   7  25      381.80      -69.74    402.59 o 
   7   7  25     1067.23      987.61    431.00 o 
 -10   8  25       47.10      164.26    251.34 o 
  -8   8  25     1291.97     1484.33    330.77 o 
  -6   8  25      925.80      534.84    308.50 o 
  -4   8  25      107.16     -421.35    421.35 o 
  -2   8  25     1618.17     1342.09    394.95 o 
   0   8  25      185.34     -363.78    367.81 o 
   2   8  25       82.79     -267.20    359.74 o 
 -18   0  26     2489.64     3331.05    460.30 o 
 -16   0  26      308.08      238.64    309.08 o 
 -14   0  26      356.68      442.48    309.90 o 
 -12   0  26     2308.82     1825.45    379.09 o 
 -10   0  26        0.21       12.43    289.19 o 
  -8   0  26     3104.92     3878.35    469.83 o 
  -6   0  26      582.77      716.34    306.59 o 
  -4   0  26     2255.39     1976.67    400.22 o 
  -2   0  26       59.48     -383.65    383.65 o 
   0   0  26     1049.81      952.08    483.91 o 
   2   0  26      941.20      751.56    481.84 o 
   4   0  26     1418.88      549.79    481.01 o 
   6   0  26      535.21     -377.44    377.44 o 
   8   0  26      438.80     -434.61    434.61 o 
  10   0  26     3765.69     3172.78    563.88 o 
 -19   1  26     1205.49     1261.76    298.77 o 
 -17   1  26       27.11      -19.78    228.44 o 
 -15   1  26     1422.90     1408.58    265.05 o 
 -13   1  26      113.41       36.85    170.81 o 
 -11   1  26      371.46      426.80    221.21 o 
  -9   1  26      351.03      306.69    243.41 o 
  -7   1  26     3396.91     3523.33    323.13 o 
  -5   1  26      276.91      306.91    228.37 o 
  -3   1  26        7.82       12.43    301.62 o 
  -1   1  26        8.67     -217.85    299.16 o 
   1   1  26      451.43      209.32    320.03 o 
   3   1  26     1124.74      525.95    323.09 o 
   5   1  26       23.20      -80.58    318.44 o 
   7   1  26      197.42     -179.53    262.90 o 
   9   1  26       15.17     -250.49    250.49 o 
  11   1  26      959.71     -112.54    264.71 o 
 -18   2  26      160.16      365.97    182.61 o 
 -12   2  26     3447.31     3640.70    319.89 o 
 -10   2  26       87.31      200.88    259.15 o 
  -8   2  26     2249.27     2987.82    562.63 o 
  -6   2  26       94.59      -13.67    311.98 o 
  -4   2  26     2245.02     2763.03    452.84 o 
   0   2  26     5960.78     7204.43    761.50 o 
   2   2  26     2177.67     2447.14    582.93 o 
   4   2  26     2214.97     2273.35    409.87 o 
   6   2  26       19.40     -291.69    319.74 o 
   8   2  26       41.07     -320.43    320.43 o 
  10   2  26     2626.76     2038.04    440.57 o 
 -17   3  26      145.04       93.59    205.95 o 
 -15   3  26     2333.27     2695.60    348.01 o 
 -13   3  26      133.41      229.11    316.53 o 
 -11   3  26     4593.50     5096.01    536.95 o 
  -9   3  26      661.69      449.94    338.08 o 
  -7   3  26     1191.85     1304.25    362.52 o 
  -5   3  26       46.47     -275.10    275.10 o 
  -3   3  26     1358.29     1165.46    276.83 o 
  -1   3  26      288.51      199.77    333.88 o 
   1   3  26      430.40      -88.82    417.83 o 
   3   3  26     3522.61     3918.98    449.19 o 
   5   3  26      200.55     -339.15    339.15 o 
   7   3  26     1154.06      756.95    397.55 o 
   9   3  26     1008.53      467.37    383.90 o 
 -16   4  26      207.18     1836.04   1486.13 o 
 -12   4  26      236.04      433.37    326.06 o 
 -10   4  26      109.39       51.79    320.26 o 
  -8   4  26     1048.27     1005.55    286.11 o 
  -6   4  26      154.49       21.76    230.25 o 
  -4   4  26     1349.98     1548.30    313.88 o 
  -2   4  26      621.33      328.72    314.93 o 
   0   4  26     3237.18     2997.75    421.15 o 
   2   4  26      649.40      424.57    362.66 o 
   4   4  26        4.39     -312.65    312.65 o 
   6   4  26      389.04     -192.28    374.49 o 
   8   4  26     1551.09     1007.05    600.13 o 
 -15   5  26     2842.64     4102.45    906.70 o 
 -13   5  26      640.78      708.17    210.06 o 
 -11   5  26      822.58     1053.01    289.09 o 
  -9   5  26       17.25     -232.15    232.15 o 
  -7   5  26     1824.59     2179.70    337.70 o 
  -5   5  26      404.82      365.46    326.89 o 
  -3   5  26      448.53     -298.30    399.81 o 
  -1   5  26     3216.25     3578.27    533.84 o 
   1   5  26      559.60      171.77    354.44 o 
   3   5  26     2165.27     1820.41    595.98 o 
   5   5  26     1248.03      907.48    422.71 o 
   7   5  26     1531.63     1051.64    448.93 o 
 -14   6  26      332.47      769.11    272.09 o 
 -12   6  26        0.89       22.14    228.77 o 
 -10   6  26      102.09      -52.80    253.27 o 
  -8   6  26      267.03     -116.11    236.74 o 
  -6   6  26      181.50      394.73    275.45 o 
  -4   6  26       97.35       27.38    274.85 o 
  -2   6  26       52.44     -114.17    323.32 o 
   0   6  26       43.89     -341.66    341.66 o 
   2   6  26      764.19       61.45    360.98 o 
   4   6  26      182.04     -362.31    374.67 o 
   6   6  26      163.12     -412.24    412.24 o 
 -11   7  26     1108.03     1221.24    309.37 o 
  -9   7  26      390.34      107.60    260.45 o 
  -7   7  26      485.59      182.45    286.39 o 
  -5   7  26      663.00      883.49    315.33 o 
  -3   7  26        2.82     -325.99    325.99 o 
  -1   7  26      573.22       93.26    565.33 o 
   1   7  26      333.64     -113.94    378.78 o 
   3   7  26       77.53     -212.27    381.55 o 
  -4   8  26     2752.77     2573.28    620.64 o 
 -17   1  27      240.73      278.08    198.15 o 
 -15   1  27      964.75      852.65    208.73 o 
 -13   1  27     1607.50     1870.84    280.41 o 
 -11   1  27    13289.15    15291.60    687.55 o 
  -9   1  27      594.50      356.53    235.45 o 
  -7   1  27     5624.56     6517.18    427.10 o 
  -5   1  27        8.68      -80.04    220.96 o 
  -3   1  27     1652.89     1665.11    497.17 o 
  -1   1  27        3.72     -286.59    286.59 o 
   1   1  27      812.88      194.94    336.25 o 
   3   1  27       25.11     -313.71    313.71 o 
   5   1  27       69.59     -312.44    312.44 o 
   7   1  27     2430.28     1603.79    606.14 o 
 -14   2  27      327.74     -268.06    268.06 o 
 -12   2  27      498.44      916.87    361.69 o 
 -10   2  27     1708.45     1571.06    406.02 o 
  -8   2  27        0.85      229.94    343.88 o 
  -6   2  27     1048.54     1339.46    419.28 o 
  -4   2  27       58.41      -75.40    330.20 o 
  -2   2  27      351.71      765.23    463.61 o 
   0   2  27     1743.38     1989.93    598.26 o 
   2   2  27       41.01       35.22    463.20 o 
   4   2  27      601.52      277.68    362.44 o 
   6   2  27       26.50     -352.92    352.92 o 
   8   2  27     1022.37     1430.46    407.43 o 
 -15   3  27      635.17      650.37    262.51 o 
 -13   3  27     1056.20     1254.12    380.34 o 
 -11   3  27     1215.72     1312.12    392.77 o 
  -9   3  27       34.56       -5.80    331.45 o 
  -7   3  27     1589.54     1683.75    393.18 o 
  -5   3  27       93.79     -248.17    345.53 o 
  -1   3  27      598.31      980.70    360.26 o 
   1   3  27     1942.37     2368.51    706.81 o 
   3   3  27      249.40     -305.31    360.04 o 
   5   3  27      149.07     -357.86    357.86 o 
   7   3  27      414.20     -253.26    804.80 o 
 -14   4  27     3418.61     3635.57    495.93 o 
 -12   4  27      350.00      337.66    317.36 o 
 -10   4  27      574.36     1145.57    397.74 o 
  -8   4  27     1332.57     1263.64    405.61 o
[truncated: 4,752 more chars]
